# Supplementary material for: Metabolome and transcriptome profiling revealed the enhanced synthesis of volatile esters in Korla pear
Source: BMC Plant Biol. 2023 May 19;23:264. doi: 10.1186/s12870-023-04264-1 (PMC10197450; doi:10.1186/s12870-023-04264-1)
Supplement: Supplementary file 1 — Supplementary Material 1 [file 12870_2023_4264_MOESM1_ESM.xlsx]

## Sheet: Table S1
Supplementary Table S1 Information and locations of all pear samples
No.	Cultivar	Species	Group abbreviation	Collected period	Location
Sample1	‘Xinli No.7’(HB)	P. bretschneideri	P.b	Commercial maturity stage	Baoding, Hebei
Sample2	‘Xinli No.7’(XJ)	P. bretschneideri	P.b	Commercial maturity stage	Akesu, Xinjiang
Sample3	‘Zaosu’	P. bretschneideri	P.b	Commercial maturity stage	Akesu, Xinjiang
Sample4	‘Xuehua’	P. bretschneideri	P.b	Commercial maturity stage	Zhengzhou, Henan
Sample5	‘Dangshansuli’	P. bretschneideri	P.b	Commercial maturity stage	Zhengzhou, Henan
Sample6	‘Anli’	P. ussuriensis	P.u	Commercial maturity stage	Zhengzhou, Henan
Sample7	‘Le Counte’	P. communis	P.c	Commercial maturity stage	Wuhan, Hubei
Sample8	‘Red Sensatian’	P. communis	P.c	Commercial maturity stage	Zhengzhou, Henan
Sample9	‘Xingzang’	P. pyrifolia	P.p	Commercial maturity stage	Zhengzhou, Henan
Sample10	‘Wonhwang’	P. pyrifolia	P.p	Commercial maturity stage	Wuhan, Hubei
Sample11	‘Korla pear’	P. sinkiangensis	P.s	90DAFB	Akesu, Xinjiang
Sample12	‘Korla pear’	P. sinkiangensis	P.s	105DAFB	Akesu, Xinjiang
Sample13	‘Korla pear’	P. sinkiangensis	P.s	120DAFB	Akesu, Xinjiang
Sample14	‘Korla pear’	P. sinkiangensis	P.s	135DAFB	Akesu, Xinjiang
Sample15	‘Korla pear’	P. sinkiangensis	P.s	160DAFB (commercial maturity stage)	Akesu, Xinjiang
Sample16	‘Korla pear’	P. sinkiangensis	P.s	180DAFB	Akesu, Xinjiang
Sample17	‘Korla pear’(S1)	P. sinkiangensis	P.s	Commercial maturity stage	Kashi, Xinjiang
Sample18	‘Korla pear’(S2)	P. sinkiangensis	P.s	Commercial maturity stage	Kashi, Xinjiang
Sample19	‘Korla pear’(S3)	P. sinkiangensis	P.s	Commercial maturity stage	Akesu, Xinjiang
Sample20	‘Korla pear’(S4)	P. sinkiangensis	P.s	Commercial maturity stage	Akesu, Xinjiang
Sample21	‘Korla pear’(S5)	P. sinkiangensis	P.s	Commercial maturity stage	Kuerle, Xinjiang
Sample22	‘Korla pear’(S6)	P. sinkiangensis	P.s	Commercial maturity stage	Kashi, Xinjiang
Sample23	‘Korla pear’(S7)	P. sinkiangensis	P.s	Commercial maturity stage	Akesu, Xinjiang
Sample24	‘Korla pear’(S9)	P. sinkiangensis	P.s	Commercial maturity stage	Akesu, Xinjiang
Sample25	‘Korla pear’(S10)	P. sinkiangensis	P.s	Commercial maturity stage	Kuerle, Xinjiang
Sample26	‘Korla pear’(S12)	P. sinkiangensis	P.s	Commercial maturity stage	Akesu, Xinjiang

## Sheet: Table S2
Supplementary Table S2 Information of volatile standards
Standards	CAS	Source	Purity
1-Hexanol	111-27-3	Sigma Aldrich	98%
Nonanal	124-19-6	Sigma Aldrich	98%
n-hexadecanoic acid	57-10-3	Sigma Aldrich	99%
6-Methylhept-5-en-2-one	110-93-0	Sigma Aldrich	99%
(E,E)-2,4-hexadienal	142-83-6	Sigma Aldrich	95%
methoxy-phenyl-oxime	3717-22-4	Shanghai yuanye	98%
9-hexadecenoic acid	373-49-9	Sigma Aldrich	98%
hexyl acetate	142-92-7	Sigma Aldrich	99%
Hexanoic acid	142-62-1	Sigma Aldrich	99%
tetradecanoic acid	544-63-8	Sigma Aldrich	99%
pentadecane	629-62-9	Sigma Aldrich	99%
α-farnesene	502-61-4	Shanghai yuanye	98%
pentadecanoic acid	1002-84-2	Sigma Aldrich	99%
1-Nonanol	143-08-8	Sigma Aldrich	98%

## Sheet: Table S3
Supplementary Table S3 qRT-PCR primers for ester related genes
ID	Primer Sequence (5’-3’)
gene16183-F	TTCAGCACACTGATGTCCCC
gene16183-R	ACAACATAGCAGCCCGACAA
gene38357-F	TCGCCAGCTGGAATGGATAC
gene38357-R	CACAAATGAGCAGATCGCCG
gene24663-F	GCGGCAAATAGGCAGTTGAG
gene24663-R	CTCCACCTGCGTTTGTGAGA
gene19750-F	ATTCCGCTCTCCTTTGGCTC
gene19750-R	AAAACCGGGGTGGATTGGAA
gene17067-F	TCATCTTACCCCAAACCGGC
gene17067-R	GGTATACGACCAGGGGGAGT
gene16720-F	TGGCGAGCGATTTCTCAAGT
gene16720-R	GGGTCTAGCTTGCTAACTGGG
gene6892-F	TCCCTGATCAGCATCGTTCC
gene6892-R	TTTGAGCTCACCAGAAGCGG
gene2068-F	AAGCCGTTGGTGATGGAGAG
gene2068-R	GAACAAAGGTGTCTGGCCCT
gene11714-F	GCATTGAATGTACAGGAAGCGTT
gene11714-R	AGCAACACCCCAACCATCAT
gene11713-F	GCTGAGCTGACAAATGGAGGA
gene11713-R	GCAGATATCATGGCTTCCACAC
gene18230-F	CAGCTTCTGGATCGGTTGGA
gene18230-R	AGCTTTCCCTTGAGCAATGTG
gene18232-F	ACAGATGCAGGAAAACGAGC
gene18232-R	ACACGAGATGTCTTCAACCAC
gene37814-F	GATCAGAGGGGCCTCATTCG
gene37814-R	TCACCATCCCAGAACTCCTCA
gene14821-F	ATCCCAAAGGGCATCACCAG
gene14821-R	GGTGAGCCCACAAAGGATGA
gene11996-F	GCCGTGTTAGCCACGTTTTT
gene11996-R	GAACCACGTAACCTCCCAGG
gene38434-F	TCATGATGAGCACAACCCCC
gene38434-R	GAAGTAGTCCAGGCGATCCG
gene25528-F	GCGGACTAAAACCTCTCCCC
gene25528-R	AGCTCCGGTTGGACCAAAAA
gene18503-F	GGTCCTCTCAGAATGCACCC
gene18503-R	GAGGGTGGACGGTTTTGAGG
gene3732-F	TCAGAACCATGGACACGTCG
gene3732-R	GACCCATTCTTTCCCGGACT
gene38519-F	ATTTGTCGTAGGCCCTGTCG
gene38519-R	TCAACGGTTGTAAGGCCTCC
gene31498-F	ATGGTGTCACGGTTGCTGAT
gene31498-R	CTGCAAGCAAGGGTTTGGAC
gene15759-F	TGTCCTTTGCTGCTGGTTCA
gene15759-R	ATCCAGCTGCGTCACACATT
gene29714-F	CTGGTTCAAGTGACCCGTCT
gene29714-R	GCGGTCAGGAACTGGACAAA
gene15760-F	TTCTACCCCCTTGTCCACTCTT
gene15760-R	CAATGGCGGTCAGGAACAAG
gene30843-F	GGTAGCTGCTGTCGAAGAGG
gene30843-R	CTCATTGACCTCCACGGGTC
gene9874-F	CAGGCTTGCAAATTCTGCGT
gene9874-R	TTGATTCCCTTTCGGGGAGC
gene14717-F	AGTGCAACTTGGAAACTGTGG
gene14717-R	CATCGGCAGCAGGAGAGTTA
Actin-F	CCATCCAGGCTGTTCTCTC
Actin-R	GCAAGGTCCAGACGAAGG

## Sheet: Table S4
Supplementary Table S4 Primary metabolites of pears detected by using GC-MS
No.	RT	Compounds	Sample2	Sample3	Sample4	Sample5	Sample6	Sample7	Sample8	Sample9	Sample10	Sample15
			‘Xinli No.7’(HB)	‘Zaosu’	‘Xuehua’	‘Dangshansuli’	‘Anli’	‘Le Counte’	‘Red Sensatian’	‘Xingzang’	‘Wonhwang’	‘Korla pear’
	μg/g		P.b	P.b	P.b	P.b	P.u	P.c	P.c	P.p	P.p	P.s
AA1	6.11	L-Valine	2.10±0.51	2.32±0.20	8.50±1.47	0.77±0.49	8.84±0.68	2.69±0.31	1.24±1.23	16.83±0.29	30.67±4.51	1.15±0.74
AA2	8.12	L-Isoleucine	0.34±0.22	1.36±0.74	4.36±0.69	0.03±0.03	2.80±0.17	0.66±0.15	0.41±0.52	5.14±0.41	13.70±1.53	0.01±0.02
AA3	9.21	L-Proline	12.74±1.32	37.78±0.98	34.95±1.31	11.36±1.14	34.95±0.69	32.63±2.42	7.51±5.34	33.72±0.41	34.13±1.24	12.50±0.50
AA4	10.18	Serine	0.79±0.31	3.31±2.13	14.31±2.10	0.43±0.30	6.71±0.29	3.71±0.85	0.10±0.14	28.70±4.87	17.54±1.58	0.26±0.24
AA5	11.00	L-Threonine	0.50±0.23	1.23±0.87	7.47±1.45	0.15±0.11	6.22±0.43	2.60±0.46	0.39±0.55	15.35±1.20	19.81±1.76	0.02±0.02
AA6	15.67	L-Aspartic acid	6.28±0.06	30.01±16.88	24.79±0.74	7.48±6.21	80.22±2.98	33.95±10.88	7.29±4.93	107.96±12.36	94.14±26.16	5.27±1.33
AA7	19.24	L-Glutamic acid	2.55±0.41	7.94±3.43	5.56±0.08	0.70±0.79	13.35±1.82	4.10±0.49	0.06±0.02	9.51±0.73	12.76±2.46	0.16±0.18
A1	14.61	Malic acid	780.20±107.02	535.01±131.97	848.32±96.17	809.06±193.51	1967.35±127.74	1149.17±98.61	865.32±472.81	1297.10±80.62	1059.53±40.85	899.02±62.92
A2	18.51	L-(+)-Tartaric acid	2.98±0.73	5.43±1.12	13.00±2.56	3.97±0.66	6.02±2.99	8.67±4.00	0.83±0.28	29.64±6.82	14.58±5.82	1.60±0.44
A3	26.21	Citric acid	59.18±23.43	496.14±193.89	57.59±6.04	13.79±5.33	2175.33±16.96	611.12±83.64	2.42±1.94	356.08±64.38	134.56±34.90	20.70±4.40
A4	27.46	Quininic acid	203.81±13.65	261.52±15.05	319.01±23.62	328.22±124.08	328.19±22.32	96.87±8.78	48.42±7.48	688.51±22.28	329.87±32.58	103.62±11.08
S1	25.77	D-(-)-Fructofuranose	8817.03±531.90	10229.91±1541.26	9226.18±341.48	8553.36±1028.00	5569.56±58.45	11367.00±325.77	10917.00±303.44	5248.72±339.85	1203.04±660.41	9665.30±153.84
S2	26.07	Fructose	12805.38±851.24	16269.28±1246.42	15163.73±478.73	13689.26±222.01	14303.06±270.53	14826.30±586.70	14131.24±288.01	12271.00±302.41	6737.83±548.31	14484.38±688.66
S3	27.11	Psicopyranose	5220.44±337.32	4623.32±588.49	7537.95±405.80	6804.85±1159.88	3330.88±188.47	7391.45±144.01	7883.22±58.95	4882.31±827.63	1498.58±313.09	7255.22±232.15
S4	28.81	Glucose	5829.60±215.17	5316.93±614.87	9529.64±300.35	8307.48±1106.46	4619.20±247.96	8721.93±102.86	9195.70±204.72	6706.81±1085.60	2016.77±419.71	8570.36±364.41
S5	29.31	d-Galactose	100.83±1.18	82.89±5.11	211.93±4.52	197.79±22.83	99.57±5.68	154.15±6.66	211.16±11.58	152.80±28.94	59.29±13.14	185.17±14.78
S6	30.26	Sorbitol	10556.29±1234.27	8791.55±868.53	22795.45±424.53	18766.56±476.99	11663.00±609.10	23778.84±379.20	21686.95±757.08	14381.57±1113.55	20533.62±1031.04	15491.48±2031.18
S7	48.42	Sucrose	734.79±64.95	1337.09±162.42	2784.91±466.23	2295.41±166.19	4381.49±136.46	902.29±112.80	5138.60±95.70	6147.37±835.50	10551.88±306.11	1986.10±309.94
		Total Amino acid	25.29±2.34	83.95±24.74	99.95±6.51	20.92±8.38	153.09±3.91	80.34±10.90	16.98±5.14	217.21±8.53	222.74±31.41	19.37±1.77
		Total acid	1046.18±110.40	1298.10±174.75	1237.92±101.11	1155.03±76.32	4476.89±140.14	1865.83±193.52	916.98±479.30	2371.32±123.20	1538.54±49.11	1024.94±55.36
		Total sugar	44064.36±493.66	46650.97±3710.19	67249.80±442.14	58614.71±4067.33	43966.75±364.69	67141.95±813.64	69163.87±786.37	49790.58±388.66	42601.01±2011.49	57638.02±2956.00
		Sugar/Acid	42.12	35.94	54.32	50.75	9.82	35.99	75.43	21.00	27.69	56.24
note: AA1-7 represent amino acid; A1-4 represent organic acid; S1-7 represented soluble sugar; RT: retention time; the concentration were of μg·g-1 FW.

## Sheet: Table S5
Supplementary Table S5 Volatile compounds of pears detected by using HS-SPME-GC-MS
No.	Compounds	RT	RI	Sample1	Sample2	Sample3	Sample4	Sample5	Sample6	Sample7	Sample8	Sample9	Sample10	Sample11	Sample12	Sample13	Sample14	Sample15	Sample16
				‘Xinli No.7’(HB)	‘Xinli No.7’(XJ)	‘Zaosu’	‘Xuehua’	‘Dangshansuli’	‘Anli’	‘Le Counte’	‘Red Sensatian’	‘Xingzang’	‘Wonhwang’	‘Korla pear’	‘Korla pear’	‘Korla pear’	‘Korla pear’	‘Korla pear’	‘Korla pear’
				P.b	P.b	P.b	P.b	P.b	P.u	P.c	P.c	P.p	P.p	P.s	P.s	P.s	P.s	P.s	P.s
V1	Hexanal	5.15	800	15245.69±10405.85	35306.50±9830.03	11404.26±455.81	3887.38±482.12	8837.09±1007.39	5575.17±595.55	4916.37±2093.28	11934.02±615.91	26475.04±2680.04	4735.21±2998.05	9220.13±2795.60	5651.20±815.90	11065.83±4632.23	17405.79±3347.89	8669.70±1864.25	35420.10±10411.57
V2	(E)-2-Hexenal	7.15	854	28305.43±20113.24	33016.34±13815.06	5449.21±686.66	11788.27±1685.31	5570.58±1044.94	3598.42±247.67	4947.44±2067.06	15768.61±3307.45	20643.30±5529.22	2600.71±2085.47	2133.21±658.63	975.43±329.65	4115.52±1053.36	9971.13±3197.94	6100.04±2162.17	71287.74±21990.82
V3	(E)-2-Hexen-1-ol	7.63	862	-	-	-	130.04±95.06	-	-	-	-	-	-	-	-	-	-	-	-
V4	1-Hexanol	7.64	868	436.94±157.09	1291.29±442.37	472.38±32.01	212.00±156.37	180.20±67.96	349.28±215.34	666.45±409.28	206.46±95.20	875.78±134.84	272.74±186.83	27.60±6.96	15.86±3.24	250.22±36.02	211.92±106.46	91.28±24.07	981.09±416.96
V5	1,2-dimethyl-Benzene	8.42	887	-	139.42±50.09	18.59±3.32	-	-	-	16.96±2.10	-	24.99±6.98	9.69±3.10	10.97±0.26	10.14±0.38	36.60±5.38	22.56±9.13	15.58±7.44	-
V6	2-Heptanone	8.47	891	61.08±17.78	-	-	9.24±1.13	-	-	-	-	-	-	-	-	-	-	-	-
V7	methoxy-phenyl-Oxime	9.08		248.01±125.07	446.72±127.61	64.79±12.90	192.12±30.42	134.36±82.33	67.62±10.80	196.98±34.35	241.11±24.36	436.74±66.11	188.08±44.51	61.91±1.49	37.87±0.41	107.21±3.08	114.76±25.44	90.54±28.09	1874.45±329.07
V8	(E,E)-2,4-Hexadienal	9.48	911	572.34±233.15	1366.88±521.14	415.66±55.44	189.36±33.62	348.09±22.19	288.43±120.48	330.41±19.31	363.79±14.73	430.57±16.97	134.82±69.66	215.19±10.71	92.27±13.58	260.57±96.08	495.92±142.89	82.71±40.75	183.85±29.44
V9	p-Benzoquinone	9.78	912	-	-	182.77±137.39	8.13±5.52	33.63±19.86	-	-	-	27.13±15.06	-	-	-	-	-	-	-
V10	Hexanoic acid methyl ester	9.95	925	-	-	-	-	-	-	-	-	-	-	-	1.69±0.21	-	2.98±1.83	-	34.28±8.83
V11	α-Thujene	10.23	929	-	12.82±5.06	3.97±0.99	-	-	-	-	-	-	-	4.07±0.89	2.94±0.38	7.59±1.72	3.84±2.18	2.34±0.77	27.53±8.05
V12	Acrylic acid isoamyl ester	10.85	940	25.99±4.62	34.12±13.94	9.95±5.17	-	15.62±2.37	-	13.12±1.70	26.58±3.91	23.21±2.90	-	3.75±0.67	1.71±0.59	9.86±1.42	15.38±5.62	7.64±2.48	41.77±14.39
V13	(E)-4-Oxohex-2-enal	11.61	958	553.91±29.07	1119.41±255.94	212.49±71.42	92.53±51.17	344.21±117.50	749.59±27.91	649.36±142.31	491.31±120.41	298.65±62.73	121.51±38.29	151.52±21.85	73.30±24.66	263.13±48.47	317.57±35.58	164.24±62.24	1283.43±295.37
V14	1-Octen-3-one	12.42	979	-	-	-	-	-	-	-	23.40±2.80	-	-	-	-	-	-	-	-
V15	Phenol	12.52	980	-	-	-	-	-	-	-	-	-	-	0.94±0.54	-	-	3.20±0.32	-	9.79±7.96
V16	6-Methylhept-5-en-2-one	12.81	986	226.02±44.57	358.11±159.02	50.90±12.79	88.55±21.40	108.02±24.36	33.74±9.57	34.18±8.42	68.24±9.40	180.27±108.72	72.48±11.30	-	-	-	-	-	-
V17	Hexanoic acid	12.94	990	-	-	8.72±3.01	-	-	-	-	-	-	-	18.18±1.29	14.19±3.48	72.78±35.88	58.54±43.36	19.33±4.16	126.75±95.46
V18	Ethyl hexanoate	13.54	1000	12.39±1.07	-	-	-	-	-	-	-	-	44.47±42.58	3.20±0.30	-	-	8.81±1.34	3.65±2.82	77.60±55.52
V19	Octanal	13.68	1003	5.57±0.81	394.38±502.31	-	-	-	-	-	-	-	-	2.32±0.35	-	7.92±1.61	7.30±2.33	6.58±3.30	133.74±15.10
V20	(3Z)-3-Hexen-1-yl acetate	13.82	1005	972.13±430.65	495.55±41.75	334.70±107.82	106.93±57.70	397.79±64.28	291.00±28.85	403.87±288.79	232.48±101.61	658.44±310.96	2590.22±1776.03	65.74±9.08	8.96±1.00	171.99±21.35	397.53±130.14	633.51±336.53	596.44±383.01
V21	Hexyl acetate	14.21	1011	106.93±39.29	106.88±20.84	39.67±7.45	-	23.05±14.37	-	134.58±109.92	235.29±124.71	280.72±42.25	813.89±640.25	5.47±0.85	3.50±0.17	18.60±1.48	73.52±23.04	434.35±92.27	2317.06±117.87
V22	(2Z)-2-Hexen-1-yl acetate	14.31	1016	112.18±39.45	-	-	-	-	-	-	134.80±94.34	-	353.43±311.18	-	-	-	1.39±0.52	6.13±1.27	770.86±30.81
V23	p-Cymene	14.63	1025	38.27±14.41	-	-	-	7.85±3.39	-	-	-	-	9.73±2.31	8.61±1.83	3.86±0.12	9.55±1.30	8.56±3.58	4.51±0.96	263.81±88.69
V24	D-Limonene	14.88	1031	348.99±51.20	663.61±97.07	139.72±36.47	-	194.88±10.09	-	502.18±89.13	625.16±171.57	243.89±44.77	176.55±49.13	204.95±36.54	77.93±5.67	264.92±20.87	326.19±37.98	116.35±21.73	6238.29±3557.01
V25	Benzeneacetaldehyde	15.49	1045	7.95±2.12	-	4.82±1.14	-	35.89±16.06	4.46±0.12	-	-	-	-	11.18±1.15	2.73±0.85	6.30±1.94	10.49±2.57	2.16±1.26	101.06±9.82
V26	γ-Terpinene	16.3	1060	-	-	-	-	-	-	-	-	-	-	4.50±0.26	2.37±0.31	5.59±2.89	52.76±31.96	5.54±1.41	170.28±125.32
V27	(E)-2-Octenal	16.37	1060	7.28±1.36	17.34±6.53	-	-	7.61±1.37	8.67±1.03	14.14±1.69	43.00±5.83	40.88±15.64	13.23±4.68	-	-	-	-	-	-
V28	(Z)-1-ethoxy-4-methyl-2-Pentene	16.59		617.76±12.36	1121.62±204.56	228.60±64.62	115.29±62.70	-	-	558.28±92.48	449.78±62.96	370.06±64.54	151.72±57.81	156.63±13.00	82.71±24.76	303.31±53.97	417.03±21.09	232.12±72.93	1860.44±359.99
V29	(E)-2-Octen-1-ol	16.89	1067	-	-	-	-	-	-	-	-	-	-	0.94±0.14	0.15±0.03	0.33±0.06	-	-	58.17±17.77
V30	cis-Linaloloxide	16.94	1066	-	-	2.33±1.50	-	-	-	-	-	-	-	-	-	-	-	-	-
V31	1-Octanol	17.08	1071	9.41±1.72	34.65±13.14	2.62±1.23	-	-	-	5.82±0.35	11.51±1.29	-	-	1.18±0.15	0.92±0.17	4.63±1.59	10.28±2.99	23.09±2.53	2037.66±655.48
V32	1-methyl-4-(1-methylethylidene)-Cyclohexene	17.61	1088	-	-	-	-	-	11.10±0.90	-	-	-	-	0.68±0.19	0.36±0.05	-	-	-	49.50±47.61
V33	2-ethenyl-1,4-dimethyl-Benzene	17.83	1090	-	-	-	-	-	-	-	-	-	-	0.36±0.12	-	-	-	-	77.61±93.62
V34	2-Nonanone	17.99	1092	70.06±7.95	97.26±32.56	-	22.83±6.97	39.36±6.41	-	-	-	-	-	4.70±0.81	6.26±0.46	14.39±2.93	24.50±4.01	11.06±1.67	37.69±41.32
V35	Linalool	18.42	1099	3.33±1.15	18.00±4.84	10.04±2.41	-	42.77±8.40	51.69±6.41	23.69±9.56	-	-	13.90±9.78	2.18±0.08	1.20±0.22	9.01±1.54	5.93±2.16	2.12±0.39	74.24±9.21
V36	(Z)-3-Hexen-1-ol propanoate	18.41	1100	-	-	-	-	-	-	-	42.28±11.55	-	-	-	-	-	-	-	-
V37	Undecane	18.51	1100	-	8.71±6.14	5.93±1.06	-	-	-	-	-	-	-	1.39±0.04	0.85±0.11	2.88±0.65	25.94±16.93	2.47±1.01	-
V38	Nonanal	18.68	1104	207.47±32.90	594.52±391.71	45.41±13.34	86.36±50.23	82.50±13.27	69.51±29.01	49.32±6.50	76.43±16.00	167.14±41.48	49.97±22.28	38.16±9.46	22.63±7.93	106.51±38.93	306.84±123.58	452.44±154.19	3143.84±724.16
V39	Acetic acid heptyl ester	19.08	1113	-	-	-	-	-	-	-	-	-	-	-	-	-	-	15.41±2.79	61.26±7.66
V40	4.8-Dimethyl-1,3,7-nonatriene	19.12	1116	-	-	-	-	6.49±3.28	-	-	-	-	-	-	-	-	-	-	-
V41	1,2,4,5-tetramethyl-Benzene	19.17	1116	4.21±1.83	-	-	-	-	-	-	-	-	-	2.96±0.62	1.46±0.61	3.89±1.51	6.94±2.05	2.12±0.63	-
V42	Isophorone	19.26	1124	18.46±1.57	-	6.21±1.76	-	-	-	-	-	-	-	-	-	-	11.94±1.54	3.92±2.04	51.01±14.14
V43	Limonene oxide, trans-	20.11	1138	-	11.28±0.94	-	-	-	-	-	-	-	-	1.95±0.13	-	-	-	-	32.64±8.62
V44	L-camphor	20.5	1142	-	-	2.98±0.52	-	-	-	-	-	-	-	-	-	-	-	-	-
V45	(Z)-3-Nonen-1-ol	21.02	1156	-	-	-	-	-	-	-	-	-	-	-	-	-	-	-	51.51±15.47
V46	(E)-2-Nonenal	21.31	1162	-	-	-	-	-	-	-	16.79±3.82	-	14.80±6.14	-	-	-	-	-	-
V47	Benzoic acid	21.31	1170	10.73±1.14	19.33±5.92	5.24±2.59	-	-	-	-	-	-	-	-	2.07±0.30	4.56±1.24	7.53±1.80	4.72±0.95	148.50±8.52
V48	Benzoic acid ethyl ester	21.7	1171	-	-	-	-	-	-	-	-	-	11.32±9.27	-	-	-	-	-	-
V49	1-Nonanol	21.97	1173	6.08±2.43	28.82±11.70	1.46±0.35	-	-	-	-	-	-	-	3.16±0.63	1.07±0.40	3.40±1.70	9.42±3.14	52.59±6.93	3060.78±753.94
V50	1-methyl-4-(1-methylethyl)-Cyclohexanol	22.08	1178	-	2.61±3.70	2.63±0.46	-	-	-	-	-	-	-	-	-	-	-	-	2.85±2.06
V51	Levomenthol	22.08	1175	-	-	-	-	-	-	-	-	-	8.78±3.13	-	-	-	-	-	-
V52	Naphthalene	22.19	1182	6.57±1.81	25.03±8.38	4.81±0.61	-	-	-	-	-	-	-	4.55±0.13	2.59±0.27	7.88±0.85	17.33±2.98	6.18±0.89	152.91±36.38
V53	(E)-Butanoic acid 3-hexenyl ester	22.6	1185	13.17±5.00	83.90±52.93	19.18±2.83	-	-	-	30.98±20.90	94.70±34.37	-	-	-	-	-	-	-	-
V54	2-Decanone	22.89	1189	14.52±3.77	-	-	10.69±4.71	-	114.23±73.63	-	-	-	-	-	-	-	-	-	-
V55	L-α-Terpineol	22.91	1190	-	-	-	-	-	18.80±2.34	-	-	-	-	-	-	3.68±0.78	-	-	-
V56	1-Dodecene	22.96	1190	-	61.59±5.80	-	-	-	-	-	-	-	-	-	-	-	-	-	-
V57	cis-4-Decenal	22.96	1193	19.10±4.47	-	-	-	-	-	-	-	-	10.78±3.45	-	-	-	-	-	-
V58	Butanoic acid hexyl ester	22.94	1192	10.28±2.06	-	11.24±1.99	-	-	-	20.18±10.84	30.20±9.78	-	-	3.05±0.68	-	5.96±2.93	17.50±4.78	14.57±3.56	195.34±52.36
V59	(E)-Butanoic acid-2-hexenyl ester	23.08	1195	-	13.82±3.34	-	-	-	-	8.60±6.59	49.81±26.91	-	-	1.66±0.67	0.41±0.06	1.14±0.06	-	3.10±0.40	73.73±18.35
V60	Octanoic acid ethyl ester	23.18	1196	-	-	-	-	-	-	-	-	-	2.70±1.44	-	-	-	2.16±2.51	-	12.73±9.01
V61	Dodecane	23.38	1200	16.78±2.95	34.31±8.21	7.40±1.87	5.83±1.29	8.48±2.75	6.08±1.12	95.49±35.43	21.28±5.42	62.83±11.22	7.95±1.69	2.66±0.27	1.49±0.26	7.33±2.98	21.18±4.27	24.48±5.33	47.91±5.23
V62	Decanal	23.57	1206	17.52±1.88	42.73±8.34	14.68±4.96	11.10±1.30	12.01±1.63	13.14±0.48	18.44±1.64	23.76±3.73	28.50±5.31	20.08±4.57	13.33±2.06	4.68±0.31	13.79±0.74	82.21±35.19	10.19±2.08	238.88±24.77
V63	2,5-dimethyl-Benzaldehyde	23.72	1208	-	-	-	-	-	-	-	-	-	1.95±0.76	-	-	-	-	-	-
V64	Acetic acid octyl ester	23.83	1210	-	-	-	-	-	-	-	-	-	-	-	-	-	3.46±2.07	3.13±0.33	186.13±56.14
V65	β-Cyclocitral	23.98	1220	-	-	4.80±1.34	-	-	9.64±0.75	6.45±1.42	11.69±0.40	-	-	-	-	-	-	-	-
V66	cis-3-Hexenyl-α-methylbutyrate	24.75	1234	-	-	-	-	-	-	-	26.25±11.75	-	-	-	-	-	-	-	-
V67	α,4-dimethyl-3-Cyclohexene-1-acetaldehyde	24.98	1229	-	-	-	10.24±5.07	-	-	-	-	-	-	-	-	-	-	-	-
V68	(Z)-3,7-dimethyl-2,6-Octadienal	24.98	1240	-	-	-	-	-	-	-	-	-	-	-	0.22±0.03	0.73±0.18	-	2.27±0.90	22.58±13.76
V69	Hexyl 2-methyl-butyrate	25.04	1236	-	-	-	-	-	-	-	15.88±10.70	-	-	-	-	-	-	-	-
V70	Geraniol	25.59	1255	-	-	0.74±0.37	-	-	-	-	-	-	-	-	-	-	-	-	-
V71	Acetic acid-2-phenylethyl ester	25.69	1258	5.95±1.40	-	1.81±0.74	-	-	-	-	-	-	-	-	0.53±0.21	-	9.93±8.13	3.29±0.89	400.81±476.51
V72	9-Decen-1-ol	25.93	1262	-	-	-	-	-	-	-	-	-	-	0.60±0.13	-	-	-	2.46±0.70	734.86±240.54
V73	(E)-2-Decenal	26.13	1263	-	-	-	-	-	-	5.12±0.48	6.88±0.79	-	-	-	-	-	-	-	-
V74	2-methyl-Dodecane	26.25	1264	-	-	2.39±0.33	-	-	-	-	-	-	-	-	-	-	-	-	-
V75	Nonanoic acid	26.48	1273	-	-	-	-	-	-	-	-	-	10.00±4.08	2.62±0.77	1.66±0.36	5.08±0.93	-	3.68±0.66	93.44±23.26
V76	1-Decanol	26.69	1273	-	-	-	-	-	-	-	-	-	-	-	-	-	-	5.99±0.69	1908.51±654.03
V77	2,6,11-trimethyl-Dodecane	26.85	1275	12.52±5.36	12.98±4.77	62.45±8.34	-	-	9.91±1.40	7.77±0.99	51.50±13.84	-	15.34±3.74	9.20±0.65	2.22±0.19	19.82±4.21	147.68±51.15	3.38±2.62	-
V78	Dihydroedulan	27.22	1293	-	-	-	-	158.04±49.21	-	46.25±1.45	-	107.35±20.48	-	-	-	-	-	-	-
V79	2-Undecanone	27.6	1294	22.06±3.82	19.17±5.76	-	8.40±3.91	-	82.16±13.20	-	8.68±2.11	-	-	-	-	-	-	-	-
V80	2,6,10,10-Tetramethyl-1-oxaspiro[4.5]dec-6-ene	27.68	1302	-	-	-	-	6.50±2.51	-	10.36±0.63	-	-	-	-	-	-	-	-	-
V81	Tridecane	28.02	1300	5.25±0.69	12.86±1.98	11.94±2.67	-	-	-	-	27.08±27.92	-	4.55±1.42	-	0.82±0.13	3.75±0.76	19.46±5.39	12.02±2.52	92.38±23.38
V82	Undecanal	28.26	1307	-	-	-	-	-	-	-	-	-	3.73±0.90	-	-	-	-	-	-
V83	3-Buten-2-one, 4-(2-hydroxy-2,6,6-trimethylcyclohexyl)	28.65		-	-	-	-	-	104.16±5.80	-	-	109.97±6.20	-	-	-	-	-	-	-
V84	n-Butyric acid 2-ethylhexyl ester	28.74	1317	-	-	-	-	-	-	-	-	-	-	-	-	1.79±0.18	17.05±5.56	6.10±1.10	36.65±5.80
V85	2,3,5,8-tetramethyl-Decane	28.96	1318	-	8.96±2.14	30.79±4.44	2.54±0.30	-	-	5.68±0.58	26.66±6.65	-	11.67±2.21	4.71±0.38	0.80±0.03	8.45±2.18	67.11±20.70	4.53±0.47	36.58±11.05
V86	4,6-dimethyl-Dodecane	29.38	1325	-	-	13.18±2.13	-	-	-	-	11.09±2.80	-	-	-	-	-	-	-	-
V87	Lavandulyl propionate	31.38	1375	6.19±0.74	6.28±1.90	-	-	-	-	-	-	-	-	1.29±0.24	0.68±0.15	-	4.39±1.01	3.55±0.41	100.42±42.64
V88	(Z)-Hexanoic acid 3-hexenyl ester	31.46	1380	-	21.21±11.42	3.94±0.13	-	-	-	-	-	-	-	-	-	-	-	-	-
V89	Hexyl hexanoate	31.76	1384	10.75±5.09	19.59±1.96	19.16±7.15	5.92±1.02	-	-	-	13.66±2.18	-	13.79±3.18	1.74±0.15	1.80±0.05	5.39±0.08	9.02±2.39	8.77±2.54	409.65±157.14
V90	(E)-Hexanoic acid-2-hexenyl ester	31.91	1391	-	-	-	-	-	-	-	-	-	-	-	-	-	-	0.42±0.16	50.13±16.00
V91	1-Tetradecene	32.07	1392	-	-	-	-	-	-	-	-	-	6.48±2.34	-	-	-	-	-	-
V92	Tetradecane	32.45	1400	27.42±3.98	59.58±12.21	24.80±6.01	8.27±2.53	7.75±2.22	9.18±3.18	11.36±2.15	15.96±1.12	-	30.54±16.08	6.71±0.40	3.31±0.36	13.91±2.56	46.24±5.61	27.02±3.21	453.05±108.82
V93	Dodecanal	32.74	1409	-	-	19.39±7.60	5.92±0.61	7.16±1.05	13.13±2.95	12.49±2.20	15.95±4.31	-	36.56±9.52	-	-	-	-	-	-
V94	2,6,10-trimethyl-9-Undecenal	32.75	1416	12.01±0.80	25.57±2.53	-	-	-	-	-	-	-	-	6.69±2.02	2.81±0.54	11.28±0.53	40.12±13.37	9.59±1.14	200.33±42.40
V95	β-Cedrene	33.1	1421	-	-	-	-	-	-	3.72±0.31	-	-	-	-	-	-	-	-	-
V96	cis-Geranylacetone	34.31	1435	5.58±0.12	14.03±1.66	4.59±1.13	12.99±3.55	8.85±1.02	9.95±1.32	7.33±0.51	45.05±2.49	24.09±13.81	-	4.30±0.98	2.35±0.09	6.55±0.32	12.50±4.00	8.55±1.27	148.82±7.44
V97	Formic acid undecyl ester	34.39	1441	-	17.03±3.06	6.03±2.06	-	-	-	-	-	-	-	-	0.98±0.19	3.67±1.05	5.10±2.39	14.81±1.75	163.40±45.99
V98	cis-β-Farnesene	34.56	1444	-	-	-	-	-	-	-	-	31.80±5.68	-	-	-	-	4.37±2.36	-	76.48±25.40
V99	Humulene	35.1	1454	-	-	-	-	-	-	-	-	-	-	1.34±0.61	-	-	16.29±8.58	-	238.47±66.28
V100	(E)-2-Dodecenal	35.5	1468	-	-	-	-	-	-	-	-	-	-	-	-	-	-	-	152.19±30.30
V101	1-Dodecanol	35.87	1473	-	-	8.89±1.32	-	-	-	-	-	-	8.41±3.88	-	-	2.47±0.79	11.42±8.60	8.02±1.86	822.79±314.31
V102	(Z,E)-α-Farnesene	36.15	1491	-	-	-	-	-	46.59±24.17	-	-	95.66±96.27	-	-	-	3.03±1.08	-	-	763.15±252.21
V103	Pentadecane	36.67	1500	25.36±9.78	28.56±5.46	11.68±2.09	-	29.49±6.60	-	-	-	-	7.03±2.93	3.64±0.94	1.21±0.14	4.25±0.43	35.92±14.74	98.44±14.71	736.08±202.09
V104	α-Farnesene	36.74	1508	40.68±27.62	-	81.17±31.66	-	-	-	-	-	1070.29±1138.79	-	-	-	-	-	6.53±6.47	14059.48±4765.29
V105	2,4-Di-tert-butylphenol	36.71	1519	-	-	-	-	-	76.92±21.85	78.71±18.01	215.57±112.86	-	93.41±30.03	-	-	-	-	-	-
V106	Tridecanal	36.98	1512	-	-	-	-	-	-	-	-	-	6.99±2.30	-	-	-	-	-	-
V107	β-Curcumene	37.46	1514	-	-	-	-	-	-	-	-	-	-	-	-	-	-	-	460.91±156.07
V108	2,6,10-trimethyl-Tetradecane	38.37	1539	-	-	9.35±2.35	-	-	-	-	-	-	5.52±2.40	2.58±1.43	-	-	13.36±10.67	3.71±0.35	54.48±10.10
V109	D-Nerolidol	38.52	1544	-	-	-	-	-	-	-	-	-	-	1.16±0.60	0.64±0.12	-	5.78±2.09	5.36±0.18	290.18±78.96
V110	5-methyl-Pentadecane	38.7	1547	5.13±0.94	11.71±2.16	-	-	-	-	-	5.32±1.52	-	-	2.68±1.12	0.90±0.19	4.54±0.77	11.32±7.32	3.22±0.38	79.34±12.47
V111	Nerolidol	39.14	1554	-	-	-	17.01±13.67	-	-	-	-	-	-	-	-	-	-	-	232.29±66.69
V112	5,8-Diethyldodecane	39.44	1572	4.60±1.56	16.89±2.65	4.92±1.31	-	-	-	-	-	-	-	2.05±0.30	0.89±0.29	4.06±1.16	8.06±4.35	5.45±0.33	167.57±40.65
V113	Benzoic acid hexyl ester	39.54	1580	-	-	-	-	-	-	-	-	-	-	-	-	-	-	-	138.57±35.71
V114	2,2,4-Trimethyl-1,3-pentanediol diisobutyrate	39.95	1588	-	16.99±6.09	7.45±0.92	-	3.73±1.25	14.06±4.90	14.01±13.18	6.88±1.02	-	14.47±5.67	3.99±0.85	3.67±1.24	7.03±1.24	18.25±6.88	5.86±0.96	144.73±46.86
V115	Propanoic acid 2-methyl-decyl ester	40.08	1590	6.17±1.98	-	-	-	-	-	-	-	-	-	-	0.16±0.03	0.54±0.31	-	-	89.29±45.54
V116	Cetene	40.29	1592	-	-	-	-	-	20.95±9.61	-	-	-	4.47±4.76	-	-	-	-	-	-
V117	Viridiflorol	40.34	1591	-	-	-	-	-	-	-	-	50.80±61.01	-	3.47±1.61	-	-	-	2.44±1.35	848.35±274.10
V118	Cedrol	40.54	1598	-	12.89±5.03	-	-	-	-	-	-	-	-	-	-	-	-	-	-
V119	Hexadecane	40.61	1600	-	28.55±6.68	17.27±4.45	6.95±1.06	9.44±2.40	50.60±23.74	8.16±1.68	27.22±1.36	-	22.61±7.32	11.24±5.53	2.40±0.86	7.70±1.20	36.65±19.05	9.69±1.00	499.64±114.75
V120	Tetradecanal	41	1613	16.64±2.51	-	-	-	-	-	-	-	-	7.57±2.58	1.83±0.92	0.49±0.07	2.25±0.06	7.56±3.02	3.11±0.63	332.78±81.28
V121	α-Bulnesene	41.18		-	-	-	-	-	-	-	-	-	-	-	-	-	-	-	1080.39±338.43
V122	5-phenyl-Undecane	41.63	1632	-	-	-	-	-	-	-	-	-	17.77±10.52	-	-	-	-	-	-
V123	6,9-Heptadecadiene	43.14	1667	-	-	-	-	-	-	12.89±0.84	-	-	14.32±2.06	-	-	-	9.21±1.30	-	135.71±56.71
V124	1-Tetradecanol	43.5	1676	3.98±1.07	-	-	-	-	-	-	-	-	-	4.05±2.66	-	-	9.06±4.93	18.83±2.53	4100.07±1457.74
V125	1-Hydroxycyclohexyl phenyl ketone	44.48	1687	5.36±0.86	11.07±3.80	19.67±5.12	-	-	-	-	-	-	-	2.32±1.02	-	7.34±3.99	11.11±5.85	27.98±3.59	2811.47±622.27
V126	1-Pentadecanal	44.93	1715	-	-	-	-	-	-	-	-	-	-	1.36±0.42	0.44±0.09	1.39±0.13	4.05±2.80	-	75.79±18.16
V127	6-phenyl-Dodecane	45.26	1726	-	-	-	-	-	-	-	-	-	4.32±2.11	-	-	-	-	-	-
V128	Tetradecanoic acid	46.55	1768	-	-	-	-	-	-	-	-	-	-	-	-	-	-	-	1906.83±851.31
V129	2,6,11,15-tetramethyl-Hexadecane	47.84	1792	-	5.73±1.51	2.49±0.37	-	2.00±0.49	0.97±0.40	-	7.04±1.12	-	5.82±3.01	3.08±1.68	0.62±0.23	1.68±0.13	9.40±8.43	-	155.95±51.09
V130	Hexadecanal	48.26	1817	-	-	-	-	-	-	-	-	-	-	0.70±0.19	0.16±0.04	-	1.68±1.01	-	163.70±42.94
V131	Isopropyl myristate	48.51	1827	-	-	-	1.97±0.64	-	-	-	-	-	-	-	-	-	-	-	-
V132	1,2-Benzenedicarboxylic acid, bis(2-methylpropyl) ester	49.29	1870	-	-	-	-	-	17.89±9.06	-	-	-	15.67±9.19	-	-	-	-	-	-
V133	Pentadecanoic acid	49.47	1867	-	-	-	-	-	-	-	-	-	-	-	-	-	-	-	1859.80±754.78
V134	1-Hexadecanol	49.86	1880	-	-	-	-	-	-	-	-	-	-	-	-	-	-	4.45±0.80	2268.16±723.09
V135	Nonadecane	50.58	1900	-	7.21±2.83	-	-	-	-	-	-	-	-	0.87±0.36	0.32±0.09	1.05±0.22	4.58±2.59	9.22±5.53	3277.06±902.39
V136	Hexadecanoic acid methyl ester	51.15	1926	-	-	-	-	-	-	-	-	-	3.34±1.88	-	-	-	-	-	-
V137	9-Hexadecenoic acid	51.43	1942	-	-	-	-	-	-	-	-	-	-	2.60±0.48	1.31±0.08	5.11±1.41	3.36±1.03	2.41±0.17	2296.34±1270.35
V138	Dibutyl phthalate	51.7	1965	-	-	-	1.62±0.29	2.77±0.46	7.52±2.53	5.35±0.41	5.71±1.96	6.01±3.60	18.71±9.78	-	-	-	-	-	-
V139	n-Hexadecanoic acid	52.03	1968	-	-	-	-	-	-	-	-	-	-	-	-	-	-	-	5442.61±1923.54
V140	Eicosane	53.04	2000	-	-	-	-	-	-	-	-	-	-	0.87±0.35	-	1.20±0.07	2.45±1.58	2.32±0.27	325.83±96.35
V141	Heptadecanoic acid	54.32	2071	-	-	-	-	-	-	-	-	-	-	-	-	-	2.07±1.43	-	167.23±76.28
V142	1-Octadecanol	54.64	2082	-	-	-	-	-	-	-	-	-	-	-	-	-	-	1.36±0.28	562.02±179.30
V143	Heneicosane	55.21	2100	6.93±3.26	21.03±10.95	-	-	-	-	-	-	-	-	0.63±0.06	0.47±0.08	2.13±0.50	13.42±6.11	13.60±8.08	3113.62±978.38
V144	Oleic Acid	55.76	2141	-	-	-	-	-	-	-	-	-	-	-	-	-	-	-	483.68±265.12
	Aldehydes			43836.72±23773.47	69397.37±18897.58	16932.95±1155.42	15789.27±1715.40	14516.95±1746.56	9278.04±581.47	9963.32±3758.85	27885.44±3795.99	47354.86±8186.77	7499.63±4242.19	11417.73±2222.36	6657.82±1152.32	15324.50±5593.66	27826.69±4108.68	15251.64±3900.58	110996.90±32288.59
	Esters			1282.13±525.60	815.38±104.27	453.12±110.88	116.44±58.75	442.95±69.07	330.47±19.24	630.69±428.85	914.52±421.56	968.38±352.51	3882.01±2807.34	89.90±11.19	24.09±0.82	226.84±28.22	586.46±151.98	1166.31±372.91	5900.85±916.87
	Alcohols			456.40±159.42	1357.36±425.59	487.99±33.36	342.04±251.40	180.20±67.96	349.28±215.34	672.27±409.63	217.97±96.03	875.78±134.84	281.15±190.48	37.53±8.89	17.99±3.52	261.06±36.39	252.10±107.00	208.07±25.78	16585.63±4908.70
	Terpenes			455.30±78.22	732.63±102.19	256.57±69.45	30.00±17.13	412.39±46.71	136.68±28.32	589.63±80.09	681.91±174.07	1623.88±1334.72	208.96±58.39	227.92±40.22	87.43±6.05	300.37±23.29	439.59±50.15	153.14±15.73	24944.67±6432.17
	Others			2524.56±242.54	5042.68±794.63	1421.64±195.73	760.72±156.91	1113.70±163.38	1630.09±81.71	2016.60±167.28	2055.02±122.73	1941.21±97.40	942.03±239.49	708.22±41.29	349.29±56.51	1191.18±117.76	1993.46±360.29	891.15±209.45	30431.78±8116.19
	Total			48555.11±23744.34	77345.43±20195.33	19552.28±1477.33	17038.48±1958.40	16666.20±1943.03	11724.56±574.41	13872.51±4506.00	31754.86±4368.23	52764.11±10002.32	12813.77±1217.24	12481.29±2283.75	7136.62±1119.17	17303.96±5549.50	31098.30±4282.90	17670.31±3784.30	188859.83±45611.71
note: V1-144 represent volatile compounds; RT: retention time; RI: retention index; the concentration were of μg·kg-1 FW; "-" represent that the substances were under detection level.

## Sheet: Table S8
Supplementary Table S8 Predictive VIP values of OPLS-DA model based on primary metabolites and volatiles
No.	Compounds	VIP value
V32	1-methyl-4-(1-methylethylidene)-Cyclohexene	1.85346
V54	2-Decanone	1.85018
V73	(E)-2-Decenal	1.82526
V116	Cetene	1.81917
V79	2-Undecanone	1.78748
A3	Citric acid	1.73577
V65	β-Cyclocitral	1.66645
A1	Malic acid	1.58438
V105	2,4-Di-tert-butylphenol	1.58285
V132	1,2-Benzenedicarboxylic acid, bis(2-methylpropyl) ester	1.49417
AA5	L-Threonine	1.47357
AA1	L-Valine	1.43676
A4	Quininic acid	1.41463
V35	Linalool	1.41349
V83	3-Buten-2-one, 4-(2-hydroxy-2,6,6-trimethylcyclohexyl)	1.41295
AA6	L-Aspartic acid	1.41095
AA4	Serine	1.40863
S7	Sucrose	1.39101
AA7	L-Glutamic acid	1.3903
S1	D-(-)-Fructofuranose	1.37135
V27	(E)-2-Octenal	1.36234
S3	Psicopyranose	1.3609
V138	Dibutyl phthalate	1.35977
AA2	L-Isoleucine	1.3472
A2	L-(+)-Tartaric acid	1.33892
V14	1-Octen-3-one	1.29464
V36	(Z)-3-Hexen-1-ol propanoate	1.29464
V66	cis-3-Hexenyl-α-methylbutyrate	1.29464
V69	Hexyl 2-methyl-butyrate	1.29464
V55	L-α-Terpineol	1.28927
V53	(E)-Butanoic acid 3-hexenyl ester	1.28782
V16	6-Methylhept-5-en-2-one	1.28004
S4	Glucose	1.26781
V95	β-Cedrene	1.24617
S6	Sorbitol	1.23801
V21	Hexyl acetate	1.23655
V59	(E)-Butanoic acid-2-hexenyl ester	1.21934
S2	Fructose	1.20915
V102	(Z,E)-α-Farnesene	1.18
V46	(E)-2-Nonenal	1.16966
V9	p-Benzoquinone	1.12707
S5	d-Galactose	1.12051
V3	(E)-2-Hexen-1-ol	1.12023
V6	2-Heptanone	1.12023
V67	α,4-dimethyl-3-Cyclohexene-1-acetaldehyde	1.12023
V131	Isopropyl myristate	1.12023
V80	2,6,10,10-Tetramethyl-1-oxaspiro[4.5]dec-6-ene	1.1162
V48	Benzoic acid ethyl ester	1.10358
V51	Levomenthol	1.10358
V57	cis-4-Decenal	1.10358
V63	2,5-dimethyl-Benzaldehyde	1.10358
V82	Undecanal	1.10358
V91	1-Tetradecene	1.10358
V106	Tridecanal	1.10358
V122	5-phenyl-Undecane	1.10358
V127	6-phenyl-Dodecane	1.10358
V136	Hexadecanoic acid methyl ester	1.10358
V98	cis-β-Farnesene	1.10234
V18	Ethyl hexanoate	1.10016
V123	6,9-Heptadecadiene	1.09747
V60	Octanoic acid ethyl ester	1.08227
V104	α-Farnesene	1.07637
V38	Nonanal	1.06546
V93	Dodecanal	1.0381
V97	Formic acid undecyl ester	1.02931
V88	(Z)-Hexanoic acid 3-hexenyl ester	1.02786
V68	(Z)-3,7-dimethyl-2,6-Octadienal	1.02518
V117	Viridiflorol	1.01455
V41	1,2,4,5-tetramethyl-Benzene	0.996547
V22	(2Z)-2-Hexen-1-yl acetate	0.991242
V49	1-Nonanol	0.971472
V30	cis-Linaloloxide	0.963038
V44	L-camphor	0.963038
V74	2-methyl-Dodecane	0.963038
V39	Acetic acid heptyl ester	0.962765
V119	Hexadecane	0.961252
V61	Dodecane	0.958154
V20	(3Z)-3-Hexen-1-yl acetate	0.95116
V84	n-Butyric acid 2-ethylhexyl ester	0.948266
AA3	L-Proline	0.945707
V58	Butanoic acid hexyl ester	0.937611
V101	1-Dodecanol	0.937527
V7	methoxy-phenyl-Oxime	0.920155
V37	Undecane	0.912591
V11	α-Thujene	0.901475
V86	4,6-dimethyl-Dodecane	0.894302
V31	1-Octanol	0.88932
V40	4.8-Dimethyl-1,3,7-nonatriene	0.88917
V26	γ-Terpinene	0.886324
V56	1-Dodecene	0.864301
V118	Cedrol	0.864301
V4	1-Hexanol	0.853433
V78	Dihydroedulan	0.852893
V99	Humulene	0.848493
V108	2,6,10-trimethyl-Tetradecane	0.847247
V90	(E)-Hexanoic acid-2-hexenyl ester	0.83414
V17	Hexanoic acid	0.830314
V23	p-Cymene	0.829115
V112	5,8-Diethyldodecane	0.804293
V12	Acrylic acid isoamyl ester	0.783034
V24	D-Limonene	0.777689
V94	2,6,10-trimethyl-9-Undecenal	0.771067
V8	(E,E)-2,4-Hexadienal	0.770914
V71	Acetic acid-2-phenylethyl ester	0.754706
V111	Nerolidol	0.7525
V25	Benzeneacetaldehyde	0.741049
V92	Tetradecane	0.731458
V29	(E)-2-Octen-1-ol	0.728708
V81	Tridecane	0.722567
V124	1-Tetradecanol	0.718228
V34	2-Nonanone	0.700273
V76	1-Decanol	0.697089
V52	Naphthalene	0.6946
V75	Nonanoic acid	0.694
V135	Nonadecane	0.68072
V103	Pentadecane	0.677609
V125	1-Hydroxycyclohexyl phenyl ketone	0.669205
V77	2,6,11-trimethyl-Dodecane	0.662569
V114	2,2,4-Trimethyl-1,3-pentanediol diisobutyrate	0.653461
V115	Propanoic acid 2-methyl-decyl ester	0.646118
V19	Octanal	0.629096
V107	β-Curcumene	0.627981
V85	2,3,5,8-tetramethyl-Decane	0.622758
V72	9-Decen-1-ol	0.615482
V109	D-Nerolidol	0.610087
V96	cis-Geranylacetone	0.607791
V120	Tetradecanal	0.598878
V43	Limonene oxide, trans-	0.598231
V64	Acetic acid octyl ester	0.59397
V121	α-Bulnesene	0.590085
V5	1,2-dimethyl-Benzene	0.56844
V143	Heneicosane	0.563015
V1	Hexanal	0.557693
V134	1-Hexadecanol	0.54286
V13	(E)-4-Oxohex-2-enal	0.537664
V89	Hexyl hexanoate	0.536991
V70	Geraniol	0.526216
V2	(E)-2-Hexenal	0.494016
V15	Phenol	0.478864
V33	2-ethenyl-1,4-dimethyl-Benzene	0.478864
V140	Eicosane	0.47353
V110	5-methyl-Pentadecane	0.472426
V113	Benzoic acid hexyl ester	0.454559
V142	1-Octadecanol	0.445804
V126	1-Pentadecanal	0.443453
V45	(Z)-3-Nonen-1-ol	0.443175
V100	(E)-2-Dodecenal	0.418347
V28	(Z)-1-ethoxy-4-methyl-2-Pentene	0.409573
V87	Lavandulyl propionate	0.408059
V47	Benzoic acid	0.390036
V10	Hexanoic acid methyl ester	0.380102
V129	2,6,11,15-tetramethyl-Hexadecane	0.378819
V130	Hexadecanal	0.353549
V42	Isophorone	0.349965
V137	9-Hexadecenoic acid	0.320284
V128	Tetradecanoic acid	0.317753
V133	Pentadecanoic acid	0.317753
V139	n-Hexadecanoic acid	0.317753
V141	Heptadecanoic acid	0.317753
V144	Oleic Acid	0.317753
V62	Decanal	0.298851
V50	1-methyl-4-(1-methylethyl)-Cyclohexanol	0.268783
