# Supplementary material for: Metabolome and transcriptome profiling revealed the enhanced synthesis of volatile esters in Korla pear
Source: BMC Plant Biol. 2023 May 19;23:264. doi: 10.1186/s12870-023-04264-1 (PMC10197450; doi:10.1186/s12870-023-04264-1)
Supplement: Supplementary file 2 — Supplementary Material 2 [file 12870_2023_4264_MOESM2_ESM.xlsx]

## Sheet: Sheet1
Supplementary Table S6 Gene expression levels of Korla pear during developmental stages
Gene	Gene ID	90DAFB-1	90DAFB-2	90DAFB-3	120DAFB-1	120DAFB-2	120DAFB-3	160DAFB-1	160DAFB-2	160DAFB-3	180DAFB-1	180DAFB-2	180DAFB-3
gene0	LOC103926516	191	291	230	82	104	73	82	30	67	4	3	13
gene1	LOC103943744	2	3	3	2	0	2	0	1	0	1	0	1
gene10	LOC103948473	324	533	627	560	584	452	330	198	253	152	134	133
gene100	LOC103947056	41	35	41	51	82	63	51	51	39	69	43	51
gene1000	LOC103948031	112	142	122	54	130	35	55	21	35	4	1	3
gene10000	LOC103949328	0	0	0	0	0	0	0	0	0	0	0	0
gene10001	LOC103949225	0	3	1	3	7	16	21	45	40	34	26	17
gene10002	LOC103949226	168	173	252	194	174	159	312	298	319	260	161	226
gene10003	LOC103949330	499	711	777	812	873	765	537	509	529	570	391	450
gene10004	LOC108867396	0	0	0	3	1	0	0	4	1	1	0	0
gene10005	LOC103949227	9	27	37	29	50	29	32	36	41	32	35	41
gene10006	LOC103949228	0	1	0	0	0	0	0	0	0	0	0	0
gene10007	LOC103949229	34	48	26	36	55	46	55	49	51	82	113	70
gene10008	LOC103949331	0	1	1	3	5	4	1	4	3	0	0	0
gene10009	LOC103949231	99	126	139	326	176	287	175	251	264	30	70	20
gene1001	LOC103948014	495	722	829	649	604	615	1163	961	1022	485	331	409
gene10010	LOC103949230	2172	3124	2874	6310	3597	5704	3628	5125	4980	447	635	439
gene10011	LOC103949232	241	319	187	170	310	176	326	355	287	497	329	396
gene10012	LOC103949332	4	10	7	1	5	2	2	11	10	3	5	1
gene10013	LOC103949235	693	881	935	902	1195	830	801	870	688	1147	716	957
gene10014	LOC103949237	249	473	340	513	528	574	454	608	530	185	142	175
gene10015	LOC103949236	110	152	158	172	207	155	205	210	153	374	234	358
gene10016	LOC103949238	541	669	779	657	708	764	3261	4136	3116	3171	2009	2460
gene10017	LOC103949239	1992	2137	2909	2510	3094	2459	3422	3195	2966	2337	1756	2197
gene10018	LOC103949240	110	153	192	103	111	100	106	95	75	113	75	107
gene10019	LOC103949241	54	122	93	41	59	26	37	34	44	35	27	24
gene1002	LOC103948069	280	360	344	342	369	298	407	405	332	302	209	271
gene10020	LOC103949242	623	959	932	855	866	687	457	423	364	377	305	364
gene10021	LOC103949243	13	19	17	20	29	11	15	20	17	15	11	18
gene10022	LOC103949245	4	2	1	5	3	2	5	10	1	23	37	29
gene10023	LOC103949335	0	5	6	4	6	6	4	2	1	3	3	0
gene10024	LOC103949246	52	118	113	158	174	170	108	98	91	136	107	123
gene10025	LOC103949247	7	6	9	8	10	9	4	4	9	6	1	5
gene10026	LOC103949248	428	610	581	575	562	628	691	1011	778	1087	793	973
gene10027	LOC103949249	34	49	52	21	19	36	50	30	44	31	21	21
gene10028	LOC103949250	71	115	111	109	130	114	122	116	98	169	107	151
gene10029	TRNAQ-CUG	0	0	0	0	0	0	0	0	0	0	0	0
gene1003	LOC103948082	62	90	113	22	27	22	176	113	147	4	3	5
gene10030	LOC103949251	143	217	177	284	182	255	220	297	232	201	123	149
gene10031	LOC103949252	228	230	222	254	333	244	252	237	238	276	219	305
gene10032	LOC108867397	73	123	86	19	20	10	5	5	10	3	2	2
gene10033	LOC103949336	69	115	61	288	182	266	93	199	138	139	99	109
gene10034	TRNAC-GCA	0	0	0	0	0	0	0	0	0	0	0	0
gene10035	LOC103949256	9740	8850	9090	6876	9759	6465	11537	11734	11718	4162	3936	4880
gene10036	TRNAV-AAC	0	0	0	0	0	0	0	0	0	0	0	0
gene10037	LOC103949258	3	0	1	2	1	1	0	0	0	0	0	0
gene10038	LOC103949259	1338	1480	1586	1339	1271	1290	1348	1203	1206	772	527	748
gene10039	LOC108867391	0	0	0	0	0	0	0	0	0	0	0	0
gene1004	LOC103948091	11	40	16	0	4	1	2	2	1	5	1	2
gene10040	TRNAS-UGA	0	0	0	0	0	0	0	0	0	0	0	0
gene10041	LOC103949337	14	14	9	15	4	12	19	21	19	1	1	0
gene10042	LOC103949260	229	315	211	268	272	321	213	500	294	667	459	612
gene10043	LOC103949261	728	991	833	817	1255	709	961	869	788	956	661	871
gene10044	LOC103949262	26	21	32	11	18	0	6	11	6	63	29	26
gene10045	LOC103949264	134	201	179	189	198	186	160	171	158	131	84	135
gene10046	LOC103949265	453	485	560	253	348	331	570	400	424	560	314	418
gene10047	LOC103949267	254	338	289	153	170	207	1008	975	909	224	353	263
gene10048	LOC103949268	2458	3457	3602	5123	4738	5900	7267	7247	6334	6186	4389	5437
gene10049	LOC103949269	218	277	185	98	70	78	32	11	19	52	19	29
gene1005	LOC103948102	0	6	0	2	3	1	2	0	0	0	0	0
gene10050	LOC103949270	524	636	567	545	554	566	1287	1195	1124	685	525	601
gene10051	LOC103949271	1995	2379	2470	2234	3881	2325	3085	2939	2491	3233	1895	2868
gene10052	LOC108867392	0	0	0	0	0	0	0	0	0	0	0	0
gene10053	LOC103949272	2907	3746	3494	4153	5352	3977	4766	4900	4254	6445	4710	5409
gene10054	LOC103949273	346	366	446	360	396	284	350	452	349	387	306	357
gene10055	LOC103949274	902	1260	1224	1291	1497	1200	1488	1430	1193	1485	995	1362
gene10056	TRNAG-CCC	0	0	0	0	0	0	0	0	0	0	0	0
gene10057	LOC103949277	240	327	341	239	319	231	275	290	285	275	230	285
gene10058	LOC103949278	150	176	158	320	293	426	240	304	290	101	98	107
gene10059	LOC103949279	103	156	180	157	212	187	184	263	187	311	221	265
gene1006	LOC103948111	7	5	3	0	0	0	0	0	1	0	0	0
gene10060	LOC103949280	319	464	462	369	445	419	598	532	495	696	454	506
gene10061	LOC103949283	260	412	325	280	599	372	406	498	428	509	245	437
gene10062	LOC103949284	421	368	489	340	506	270	424	553	399	514	308	498
gene10063	LOC103949285	239	317	283	380	419	335	249	238	225	294	206	285
gene10064	LOC103949286	140	212	186	122	117	162	127	169	146	78	59	60
gene10065	LOC103949338	0	0	0	0	0	0	0	0	0	0	0	0
gene10066	LOC103949287	112	179	133	166	207	144	130	125	106	154	89	135
gene10067	LOC103949288	688	960	857	972	967	985	1054	1059	1035	1175	839	983
gene10068	LOC103949289	690	894	864	765	837	698	828	738	723	953	697	885
gene10069	LOC103949291	15	27	34	138	96	163	110	103	113	46	26	33
gene1007	LOC103948122	24	23	26	26	52	75	992	503	437	919	671	765
gene10070	LOC103949296	116	112	125	55	56	33	97	81	62	70	39	85
gene10071	LOC103949294	330	512	513	388	407	325	312	319	283	323	236	295
gene10072	LOC103949321	6	9	14	9	20	14	17	34	24	14	31	31
gene10073	LOC103949340	9	6	10	8	13	10	10	12	7	14	5	13
gene10074	LOC103949293	0	0	0	0	2	0	0	0	2	0	1	0
gene10075	LOC103949292	258	376	331	237	231	195	166	156	159	129	75	84
gene10076	LOC103949297	19	29	20	9	4	10	13	8	10	60	12	31
gene10077	LOC108867393	0	0	0	0	0	0	0	0	0	0	0	0
gene10078	LOC103949298	803	1085	1038	914	1445	904	1013	1095	937	968	658	897
gene10079	LOC103949299	102	229	154	170	157	85	57	23	47	7	5	4
gene1008	LOC103948131	154	225	190	210	255	214	254	230	193	266	211	265
gene10080	LOC103949300	572	809	909	820	959	855	854	808	730	631	445	529
gene10081	LOC103949301	323	473	376	432	645	403	446	427	397	426	251	404
gene10082	LOC103949302	319	400	360	360	475	370	541	599	452	682	401	562
gene10083	LOC103949304	141	215	176	233	210	279	367	484	362	153	128	143
gene10084	LOC103949303	147	170	147	184	228	179	248	444	278	718	488	534
gene10085	LOC103949306	626	944	955	1058	1224	1209	1445	1373	1271	1961	1335	1704
gene10086	LOC103949307	52	69	40	32	34	39	38	49	43	257	413	182
gene10087	LOC103949308	26	43	22	4	0	1	0	5	2	3	2	9
gene10088	LOC103949309	812	1121	1126	1227	1162	1152	1272	1143	1129	1067	781	1036
gene10089	LOC103949311	250	357	315	243	275	270	218	200	196	317	215	258
gene1009	LOC103949464	2	7	4	1	2	0	0	1	0	1	1	0
gene10090	LOC103949310	0	0	0	0	0	0	0	0	0	0	0	0
gene10091	LOC103949312	147	192	143	161	300	155	189	164	142	244	131	221
gene10092	LOC103949313	91	96	84	58	57	45	76	88	64	103	64	110
gene10093	LOC103949315	38	65	33	47	36	43	47	68	70	129	67	92
gene10094	LOC103949316	135	406	98	78	59	80	63	23	26	228	39	43
gene10095	LOC103949317	0	0	0	0	0	0	0	0	0	0	0	0
gene10096	LOC108867394	0	0	0	0	0	0	0	0	0	0	0	0
gene10097	LOC103949319	405	449	449	440	580	401	434	451	363	541	393	518
gene10098	LOC103949318	91	153	110	114	163	144	107	75	95	123	105	129
gene10099	LOC108867395	27	31	28	33	48	49	35	29	49	65	36	42
gene101	LOC103943896	0	0	0	0	0	0	0	0	0	0	0	0
gene1010	LOC103948139	925	1171	1319	851	1381	935	1781	2630	1602	5915	3896	4537
gene10100	LOC103949320	0	0	0	0	1	0	0	0	0	1	2	1
gene10101	LOC103949365	1	1	0	1	2	0	3	0	0	1	0	0
gene10102	LOC103949366	12	56	58	65	42	10	14	7	5	14	10	3
gene10103	LOC103949343	97	106	119	68	84	66	76	205	69	51	52	183
gene10104	LOC103949344	0	0	0	0	0	0	0	0	0	0	0	0
gene10105	LOC108867403	0	0	0	0	0	0	0	0	0	0	0	0
gene10106	LOC103949345	12	12	14	20	15	16	25	15	18	23	18	26
gene10107	LOC103949346	0	0	0	0	0	0	0	0	0	0	0	0
gene10108	LOC103949347	5	4	6	7	5	4	7	3	10	8	6	13
gene10109	LOC108867404	0	0	0	0	0	2	1	1	2	1	2	6
gene1011	LOC103948149	489	592	620	618	600	604	709	850	678	1011	676	860
gene10110	LOC108867405	0	0	0	0	0	0	0	0	0	0	0	0
gene10111	LOC108867408	0	0	0	0	0	0	1	1	0	0	0	0
gene10112	LOC108867407	0	0	0	1	0	0	0	1	0	0	1	0
gene10113	LOC108867406	0	0	0	0	0	0	0	0	0	0	0	0
gene10114	LOC103949368	0	0	0	0	1	2	0	0	1	1	0	0
gene10115	LOC103949348	0	0	0	0	0	0	0	0	0	0	0	0
gene10116	LOC103949349	0	0	0	0	0	0	0	0	0	0	0	0
gene10117	LOC103949350	0	0	0	0	0	0	0	0	0	0	0	0
gene10118	LOC103949351	272	529	454	527	720	540	404	342	360	670	409	517
gene10119	LOC103949353	106	181	124	15	13	3	2	0	1	0	0	0
gene1012	LOC103948159	40	51	69	68	50	79	153	125	131	71	52	56
gene10120	LOC103949354	3	6	2	7	4	9	5	14	2	7	4	6
gene10121	LOC103949355	176	256	228	248	243	289	142	157	140	242	140	235
gene10122	LOC103949356	161	238	216	202	276	205	245	186	234	228	169	211
gene10123	LOC103949369	0	0	0	0	0	0	0	0	0	0	0	0
gene10124	LOC103949358	0	0	0	0	0	0	0	0	0	0	0	0
gene10125	LOC103949360	0	0	0	0	0	0	0	0	0	0	0	0
gene10126	LOC103949359	400	604	680	644	731	566	615	568	505	670	458	635
gene10127	LOC103949361	27	31	41	32	58	30	41	32	38	34	23	30
gene10128	LOC103949362	759	964	1058	1127	1210	1019	1257	970	1109	686	496	663
gene10129	LOC103949364	0	1	0	0	0	2	0	0	0	0	0	0
gene1013	LOC103948168	101	90	110	47	265	34	61	60	53	34	34	39
gene10130	LOC103949370	0	0	0	1	0	0	0	0	0	0	0	0
gene10131	LOC103949372	0	0	2	0	0	0	0	0	0	0	0	0
gene10132	LOC103949373	1	1	0	0	0	0	0	0	0	2	2	0
gene10133	LOC103949375	0	0	0	0	1	0	0	0	0	11	1	3
gene10134	LOC103949376	1	1	1	0	0	0	0	0	0	16	2	0
gene10135	LOC103949377	1	0	0	0	0	0	1	0	0	0	0	1
gene10136	LOC103949379	7	6	1	35	45	21	16	9	13	90	69	112
gene10137	LOC103949378	200	311	282	176	210	234	1081	875	901	591	467	436
gene10138	LOC103949382	0	0	0	0	0	0	0	0	0	0	0	0
gene10139	LOC103949383	0	0	0	0	0	0	0	0	0	0	0	0
gene1014	LOC103948178	49	73	48	30	86	37	57	58	50	70	32	66
gene10140	LOC103949470	0	0	0	0	0	0	0	0	0	0	0	0
gene10141	LOC103949472	0	0	0	0	1	0	0	0	0	0	1	0
gene10142	LOC103949386	1	0	0	0	0	0	0	0	0	0	10	24
gene10143	LOC103949474	0	0	0	0	0	0	0	0	0	0	0	0
gene10144	LOC103949385	280	422	393	350	391	344	342	397	297	531	451	526
gene10145	LOC103949384	20	21	14	27	10	16	12	14	10	91	36	29
gene10146	LOC103949387	351	496	386	304	423	336	233	219	235	167	92	122
gene10147	LOC103949388	46	32	41	43	58	32	52	67	50	24	19	20
gene10148	LOC103949390	371	396	461	433	708	475	367	373	320	576	360	509
gene10149	LOC103949391	2	1	0	1	1	0	4	1	0	4	1	5
gene1015	LOC103948189	3	4	3	0	0	0	1	3	0	1	2	3
gene10150	LOC103949392	3	1	7	4	5	1	6	10	5	27	65	25
gene10151	LOC103949393	250	294	325	400	435	370	247	418	273	529	332	432
gene10152	LOC103949395	423	699	662	685	841	598	784	707	631	919	605	810
gene10153	TRNAV-CAC	0	0	0	0	0	0	0	0	0	0	0	0
gene10154	LOC103949394	566	854	724	741	720	705	1146	1036	920	1035	662	819
gene10155	LOC103949475	0	0	0	1	0	0	0	0	0	26	2	7
gene10156	LOC103949476	0	0	0	0	0	0	0	0	0	0	0	0
gene10157	LOC103949396	29	48	51	34	55	22	23	19	43	27	25	23
gene10158	LOC103949399	19	52	31	28	26	20	15	7	21	16	9	17
gene10159	LOC103949477	12	31	22	25	12	16	16	21	11	13	12	15
gene1016	LOC103948210	620	751	714	925	827	977	1122	1501	1162	1450	1076	1294
gene10160	LOC103949397	0	0	0	0	0	0	0	0	0	0	0	0
gene10161	LOC108867411	27	67	43	34	67	30	86	49	63	39	26	21
gene10162	LOC108867409	0	0	0	0	0	0	0	0	0	0	0	0
gene10163	LOC103949401	204	239	214	252	299	236	353	358	324	289	234	286
gene10164	LOC103949400	835	1289	1228	1537	1512	1660	2101	2547	1879	2773	1735	2171
gene10165	LOC103949402	1	1	0	0	0	0	0	0	0	0	0	0
gene10166	LOC103949403	97	145	101	196	163	239	224	349	279	301	183	202
gene10167	TRNAG-GCC	0	0	0	0	0	0	0	0	0	0	0	0
gene10168	LOC103949404	407	471	457	405	771	358	575	469	453	535	368	543
gene10169	LOC103949405	29	11	13	0	18	0	6	0	0	0	1	1
gene1017	LOC103948201	147	152	170	205	314	239	295	417	216	724	442	564
gene10170	LOC103949410	25	51	25	82	70	95	224	284	260	234	225	178
gene10171	LOC108867413	1	0	0	0	0	1	0	2	3	1	1	4
gene10172	LOC103949409	4	1	1	0	1	5	2	4	8	2	3	1
gene10173	TRNAP-AGG	0	0	0	0	0	0	0	0	0	0	0	0
gene10174	LOC103949408	222	288	279	250	550	232	167	157	161	105	78	103
gene10175	LOC108867410	0	0	0	0	0	0	0	0	0	0	0	0
gene10176	LOC103949406	80	93	72	112	379	44	55	60	46	78	80	104
gene10177	LOC103949411	2559	2388	2522	1216	1456	659	932	866	866	429	351	637
gene10178	LOC103949412	418	570	576	622	714	614	720	707	607	995	624	777
gene10179	LOC103949413	16	10	5	6	11	6	4	1	3	2	2	4
gene1018	LOC103949473	0	0	0	0	0	0	0	0	0	0	0	0
gene10180	LOC103949414	0	0	0	0	0	0	0	0	0	0	0	0
gene10181	LOC103949415	0	0	0	0	0	0	0	0	0	0	0	0
gene10182	LOC103949479	0	0	1	0	0	0	0	0	0	0	0	0
gene10183	LOC103949480	0	0	0	0	0	0	0	0	0	0	0	0
gene10184	LOC108867414	0	3	0	0	0	0	0	0	0	0	0	0
gene10185	LOC103949416	386	636	487	262	299	281	292	179	154	123	71	80
gene10186	LOC103949417	131	177	127	213	224	206	149	256	155	380	292	351
gene10187	LOC103949419	1174	982	1257	933	1148	942	1110	1406	1129	2116	1494	2021
gene10188	LOC103949420	502	718	661	522	561	522	1050	848	918	358	306	351
gene10189	LOC103949421	445	533	396	287	312	263	360	407	355	321	226	316
gene1019	LOC103949481	6	2	8	3	5	0	3	4	4	0	0	0
gene10190	LOC103949422	185	245	185	199	279	228	204	202	128	259	141	210
gene10191	LOC103949423	0	0	0	0	0	0	0	0	0	132	24	13
gene10192	LOC103949424	0	0	0	0	0	0	0	0	0	0	0	0
gene10193	LOC103949482	33	41	50	66	51	60	62	38	53	20	22	15
gene10194	LOC103949426	0	0	0	0	0	0	0	0	0	187	18	0
gene10195	LOC103949427	224	210	216	44	109	48	68	60	58	788	202	284
gene10196	LOC103949429	1191	1754	1412	1655	1382	1780	1840	3205	2549	360	236	269
gene10197	TRNAE-CUC	1	1	0	2	0	0	2	0	5	0	0	0
gene10198	LOC103949430	6	15	4	1	8	3	0	1	0	0	0	0
gene10199	LOC103949431	191	255	163	310	287	392	326	418	302	470	327	406
gene102	LOC103943907	27	33	28	18	3	9	3	1	3	0	0	0
gene1020	LOC103948247	0	0	0	0	0	0	0	0	0	0	0	0
gene10200	LOC103949432	133	172	191	105	138	53	44	36	26	28	12	25
gene10201	LOC103949433	885	1193	1108	1160	1148	1136	1091	902	844	543	315	472
gene10202	LOC108867415	46	16	14	11	34	10	84	155	124	21	23	32
gene10203	LOC103949434	172	190	178	141	211	113	90	78	77	133	91	123
gene10204	LOC103949435	247	297	270	351	419	388	279	405	329	552	392	555
gene10205	LOC103949436	748	586	662	173	308	120	126	132	105	84	80	200
gene10206	LOC103949446	1162	1567	1549	1636	1990	1549	1884	1898	1511	2392	1932	2352
gene10207	LOC103949445	1682	2058	1862	1936	3058	1887	1672	2107	1482	3127	1993	2890
gene10208	LOC103949444	524	598	628	485	489	446	456	382	400	97	80	75
gene10209	LOC103949443	0	1	1	0	0	0	0	3	2	0	0	0
gene1021	LOC103948230	669	874	885	964	935	959	947	1051	826	1189	854	877
gene10210	LOC103949442	252	304	318	365	426	397	450	443	371	528	400	449
gene10211	LOC103949441	4	7	3	3	1	2	8	1	7	2	0	3
gene10212	LOC103949440	207	277	204	265	249	226	368	366	328	724	495	653
gene10213	LOC103949439	107	161	155	162	184	183	146	171	144	267	190	217
gene10214	LOC103949447	1407	1758	2051	1690	1771	1776	2570	3523	2558	3559	2629	3138
gene10215	LOC103949483	6	1	0	0	0	0	1	0	0	1	0	0
gene10216	LOC103949484	0	0	0	0	0	0	0	0	0	0	0	0
gene10217	LOC103949448	503	671	633	577	627	603	717	845	712	751	475	619
gene10218	LOC103949450	549	722	730	662	891	652	604	708	540	908	554	778
gene10219	LOC103949451	37	46	47	77	50	79	114	151	142	140	107	122
gene1022	LOC103948265	1	2	2	0	0	0	0	0	1	0	1	0
gene10220	LOC103949452	2	3	4	1	3	1	1	2	0	4	0	0
gene10221	LOC103949453	50	80	36	10	7	9	6	0	5	0	0	0
gene10222	LOC103949455	60	87	95	68	66	89	81	82	82	49	28	64
gene10223	LOC103949454	13	21	19	32	14	11	15	25	13	14	7	10
gene10224	LOC103949485	2	1	3	0	0	0	0	0	0	0	0	0
gene10225	LOC103949457	548	616	309	0	2	0	1	0	1	0	0	0
gene10226	LOC103949458	88	154	171	226	171	183	188	158	184	79	50	61
gene10227	LOC103949459	775	718	618	84	60	60	1145	1289	634	4056	2101	3416
gene10228	LOC103949460	311	428	451	601	407	697	741	959	828	1392	892	1170
gene10229	LOC103949486	1	1	0	0	0	0	0	0	0	0	0	0
gene1023	LOC103948256	70	98	108	151	151	165	241	243	189	234	162	199
gene10230	LOC103949461	89	83	88	74	136	86	108	110	93	189	105	136
gene10231	LOC103949462	117	182	130	157	205	141	187	181	145	203	132	165
gene10232	LOC103949488	0	0	0	0	0	0	0	0	0	0	0	0
gene10233	LOC103949463	111	164	119	184	217	174	140	172	129	305	191	253
gene10234	LOC103949465	26	40	36	71	39	83	144	182	133	171	98	150
gene10235	LOC103949466	19	15	25	39	15	29	51	32	37	61	21	35
gene10236	LOC103949489	0	0	0	1	0	0	0	0	0	0	0	0
gene10237	LOC103949468	0	0	0	0	0	0	0	0	0	0	0	0
gene10238	LOC103949467	1	1	0	0	0	0	0	0	0	0	0	0
gene10239	LOC103949500	1073	1255	1470	1149	1390	1252	978	1060	928	590	373	583
gene1024	LOC103948276	4446	5942	5226	4877	9220	4695	5882	5774	4937	8780	5745	7143
gene10240	LOC103949505	379	275	386	52	142	38	37	22	29	11	15	13
gene10241	LOC103949504	30	34	26	10	11	1	2	5	5	1	1	1
gene10242	LOC103949503	9	12	15	10	11	15	9	5	6	25	15	17
gene10243	LOC103949502	100	93	160	109	117	100	74	79	74	60	37	71
gene10244	LOC103949495	9	12	6	0	2	0	1	1	0	0	0	0
gene10245	LOC103949499	56	39	54	17	56	22	31	11	35	17	14	17
gene10246	LOC103949498	0	0	0	0	0	0	0	0	0	0	1	1
gene10247	LOC103949493	11	8	16	2	5	2	2	0	0	0	0	0
gene10248	LOC103949494	0	0	0	0	0	0	0	0	0	1	0	1
gene10249	LOC103949492	25	28	42	22	23	20	19	14	13	10	2	11
gene1025	LOC103948286	150	226	150	255	242	313	288	520	341	778	501	664
gene10250	LOC103949491	1	0	2	1	4	1	6	2	0	4	1	1
gene10251	LOC108867424	0	0	0	0	0	0	0	0	0	0	0	0
gene10252	LOC103949507	77	90	85	48	145	68	82	94	74	153	81	124
gene10253	LOC103949508	9	24	20	14	19	18	25	16	10	19	13	20
gene10254	LOC103949509	2403	3449	3295	2960	3448	2651	1686	1466	1456	2331	1613	2264
gene10255	LOC103949606	0	0	0	0	0	0	0	0	0	0	0	0
gene10256	LOC103949510	49	73	46	1	20	0	7	1	1	2	3	1
gene10257	LOC108865361	0	0	0	0	0	0	0	0	0	0	0	0
gene10258	LOC103949607	0	0	0	0	0	0	0	0	0	0	0	0
gene10259	LOC103949511	896	1270	1399	1106	1388	1137	1530	1409	1195	1442	1096	1347
gene1026	LOC103948317	76	129	78	68	110	60	20	30	16	24	12	32
gene10260	LOC103949512	14011	12429	12375	10757	9729	11066	15843	16142	11911	26735	17764	21013
gene10261	LOC103949514	1	9	2	5	5	0	5	3	0	0	0	0
gene10262	LOC103949610	0	1	0	0	0	0	0	0	1	0	0	0
gene10263	LOC103949611	0	1	3	1	0	0	0	0	0	0	0	0
gene10264	LOC103949517	1	0	0	2	1	0	1	0	0	0	3	0
gene10265	LOC103949515	455	627	607	520	660	494	450	469	388	569	375	503
gene10266	LOC103949518	262	323	378	307	374	321	355	297	281	373	235	299
gene10267	LOC103949522	123	209	127	122	133	126	107	117	103	140	100	128
gene10268	LOC103949521	51	49	43	36	23	40	11	11	13	6	0	1
gene10269	LOC103949612	0	0	0	2	0	1	2	5	4	13	9	12
gene1027	LOC103948307	1079	1583	1509	1300	2097	1260	1458	1345	1314	1368	917	1236
gene10270	LOC103949520	0	0	0	0	0	0	0	2	0	0	0	0
gene10271	LOC103949519	14	27	23	22	18	18	22	10	14	21	13	19
gene10272	LOC103949523	362	478	636	616	592	565	602	586	559	574	428	542
gene10273	LOC103949524	747	1107	996	1282	1239	1288	1237	1270	1181	1411	889	1147
gene10274	LOC103949527	0	0	0	0	0	0	0	0	0	0	0	0
gene10275	LOC103949529	1185	1486	1393	1351	1627	1308	1604	1653	1466	1756	1177	1526
gene10276	LOC103949528	135	209	149	159	228	221	148	177	117	172	102	163
gene10277	LOC103949531	34	41	30	37	45	46	34	28	35	42	37	43
gene10278	LOC103949614	917	756	1064	463	760	392	404	333	392	233	202	356
gene10279	LOC103949532	869	1050	1158	1214	1260	1041	1459	1600	1306	2375	1679	1894
gene1028	LOC103949490	0	0	0	0	0	0	0	1	0	0	0	0
gene10280	LOC103949533	0	0	0	0	0	0	0	0	0	0	2	0
gene10281	LOC103949534	1856	2544	2595	2814	3685	2932	4201	4636	3935	4829	3414	4239
gene10282	LOC103949537	111	188	187	167	180	139	179	156	117	225	143	179
gene10283	LOC103949615	0	0	0	0	0	0	0	0	0	0	0	0
gene10284	LOC103949616	0	0	2	1	1	1	0	0	3	3	2	3
gene10285	LOC103949539	882	1227	1219	834	1059	714	1332	1272	1202	1355	838	1141
gene10286	LOC103949540	238	375	283	359	321	307	360	335	287	442	294	327
gene10287	LOC103949541	156	207	248	248	254	219	122	109	106	103	75	108
gene10288	LOC103949617	275	447	526	387	472	324	248	159	177	68	41	64
gene10289	LOC103949544	548	767	712	864	935	777	925	1014	887	1106	687	911
gene1029	LOC103948297	213	285	308	284	323	310	418	385	377	410	301	363
gene10290	LOC103949618	0	0	0	0	0	0	0	0	0	0	0	0
gene10291	LOC103949543	0	0	0	0	0	0	0	0	0	0	0	0
gene10292	LOC103949619	0	0	0	0	0	0	0	0	0	0	0	0
gene10293	LOC103949542	0	0	0	0	0	2	0	1	0	0	0	1
gene10294	LOC103949546	920	1134	1234	984	1199	1077	1503	1621	1199	1599	1051	1351
gene10295	LOC103949547	1522	2011	1739	1697	2024	2057	3186	3404	2947	3638	2126	2835
gene10296	LOC103949548	7	5	5	1	4	0	4	0	3	1	0	0
gene10297	LOC103949549	81	136	119	144	149	141	160	160	118	105	85	105
gene10298	LOC103949620	89	128	111	134	163	135	92	112	91	170	94	147
gene10299	LOC108867420	1	3	3	0	4	0	0	0	2	0	0	3
gene103	LOC108866996	0	0	0	0	0	0	0	0	0	0	0	0
gene1030	LOC103949496	0	0	0	0	0	0	0	0	0	0	0	0
gene10300	LOC103949550	11	17	13	20	18	24	29	44	46	12	2	4
gene10301	LOC103949605	1	0	0	1	0	6	2	3	3	2	2	0
gene10302	LOC108867425	87	186	138	66	60	69	41	47	34	47	20	59
gene10303	LOC103949623	31	41	56	49	54	45	47	53	52	65	56	45
gene10304	LOC103949624	2	0	0	0	0	3	2	0	0	1	1	0
gene10305	LOC108867421	0	0	0	0	0	0	0	2	0	0	0	0
gene10306	LOC103949551	289	576	434	310	323	291	244	299	248	352	240	294
gene10307	LOC103949552	1272	1771	1820	1736	2011	1836	2072	1919	1684	1995	1449	1707
gene10308	LOC103949554	18	29	15	2	4	1	1	0	0	0	0	0
gene10309	LOC103949555	110	144	115	123	233	171	165	224	146	244	154	218
gene1031	LOC103949506	3624	3715	2739	2229	1864	1279	1543	2020	1937	633	400	853
gene10310	LOC103949556	61	90	61	66	91	85	98	73	61	85	67	90
gene10311	LOC103949561	105	154	77	211	176	275	248	293	217	494	265	409
gene10312	LOC103949558	30	24	20	58	29	51	76	62	76	31	27	26
gene10313	LOC103949557	243	230	263	491	568	507	1238	1266	1342	472	315	485
gene10314	LOC103949562	43	47	71	65	71	85	99	81	68	136	71	88
gene10315	LOC103949564	66	92	79	53	39	40	40	45	38	59	34	27
gene10316	LOC103949625	62	52	73	56	69	53	56	65	45	53	39	59
gene10317	LOC108867422	0	0	0	0	0	0	0	0	0	0	0	0
gene10318	LOC108867423	0	0	0	0	0	0	0	0	0	0	0	2
gene10319	LOC103949565	225	340	237	153	398	189	283	245	210	257	203	278
gene1032	LOC103948332	30	51	23	37	53	32	43	30	35	27	19	21
gene10320	LOC103949566	11	28	27	16	15	5	8	3	8	7	1	4
gene10321	LOC103949575	288	388	439	350	363	294	272	252	234	342	234	310
gene10322	LOC103949626	1	3	1	1	1	1	1	0	2	0	0	0
gene10323	LOC103949571	73	87	116	117	106	96	81	75	74	176	143	155
gene10324	LOC103949574	84	108	134	111	131	120	100	124	128	149	92	104
gene10325	LOC103949572	3	6	6	1	9	5	6	10	7	3	1	9
gene10326	LOC103949569	132	181	165	160	176	219	222	252	167	261	156	207
gene10327	LOC103949568	459	604	610	576	773	674	967	961	828	1246	833	1078
gene10328	LOC103949567	117	125	122	89	122	95	159	191	123	86	72	111
gene10329	LOC103949576	1379	1989	1916	2119	2327	2222	1881	1896	1544	2088	1458	2045
gene1033	LOC103948364	66	71	84	88	117	48	67	75	60	106	75	98
gene10330	LOC103949577	370	596	547	391	455	296	304	222	232	223	113	178
gene10331	LOC103949578	589	890	805	1567	1912	1351	553	418	425	377	263	363
gene10332	LOC103949579	735	1388	1103	1394	1153	1451	1895	2745	1944	1947	1651	1839
gene10333	LOC103949627	0	3	0	1	1	2	4	3	4	4	1	8
gene10334	LOC103949581	63	80	83	110	114	142	185	133	115	133	122	156
gene10335	LOC103949582	587	865	976	1364	1243	1435	2068	2365	2184	2405	1896	2167
gene10336	LOC103949583	157	228	192	80	97	49	221	153	225	34	40	29
gene10337	LOC103949585	95	108	164	59	60	52	111	124	91	88	70	91
gene10338	TRNAK-UUU	0	0	0	0	0	0	0	0	0	0	0	0
gene10339	LOC103949586	140	138	119	60	49	24	26	24	40	58	29	42
gene1034	LOC103948353	415	518	500	515	646	581	1108	888	816	615	452	544
gene10340	LOC103949587	354	676	187	59	103	12	1	0	0	0	0	0
gene10341	LOC103949588	105	74	48	13	127	17	10	6	4	3	0	2
gene10342	LOC103949628	0	2	0	2	2	1	0	0	1	0	1	0
gene10343	LOC103949590	0	0	0	0	0	0	0	0	0	0	0	0
gene10344	LOC103949591	0	0	0	3	0	0	0	0	1	0	0	0
gene10345	LOC103949593	78	155	73	18	24	9	15	4	5	0	1	0
gene10346	LOC103949599	0	0	0	0	0	2	0	0	0	0	0	0
gene10347	LOC103949598	2	4	6	12	3	3	7	4	6	13	6	11
gene10348	LOC103949629	1	3	1	3	4	2	1	3	2	0	1	4
gene10349	LOC103949630	6	9	12	22	13	15	12	8	7	12	5	19
gene1035	LOC103949516	0	3	0	0	0	0	7	1	2	1	0	0
gene10350	LOC103949597	65	85	72	72	75	79	95	81	90	113	86	100
gene10351	LOC103949596	169	189	200	162	201	154	183	158	148	194	138	173
gene10352	LOC103949595	148	197	137	137	166	166	555	1002	615	1278	1042	1123
gene10353	LOC103949594	0	0	0	0	0	0	0	0	0	0	0	0
gene10354	LOC103949600	31	36	14	12	7	2	0	0	0	0	0	0
gene10355	LOC103949632	0	2	3	2	0	0	1	1	0	0	1	0
gene10356	LOC103949601	567	594	472	394	426	397	464	337	424	262	211	208
gene10357	LOC103949602	364	518	562	543	609	616	1951	2102	1803	1542	1133	1365
gene10358	LOC103949604	1704	2682	2103	3442	4760	3157	5354	5605	5258	5569	3612	4393
gene10359	LOC103949760	0	0	0	0	0	0	0	0	0	0	0	0
gene1036	LOC103948376	1127	1262	1536	981	1228	1074	2453	1388	1724	1848	800	1117
gene10360	LOC103949761	0	0	0	0	0	0	0	0	0	0	0	0
gene10361	LOC103949633	4585	5771	5425	5867	5665	5443	8772	9202	7206	8568	4875	6578
gene10362	LOC103949636	300	310	441	375	493	393	386	438	351	489	348	357
gene10363	LOC103949762	1	0	1	0	0	0	0	0	0	0	0	0
gene10364	LOC103949763	0	3	0	0	0	1	1	0	1	2	0	4
gene10365	LOC103949635	197	246	247	183	229	191	199	211	187	202	154	168
gene10366	LOC108867436	2	0	0	0	2	1	1	2	0	10	4	4
gene10367	LOC103949634	330	341	339	281	328	354	533	555	430	363	262	362
gene10368	LOC108867427	0	0	0	0	0	0	0	0	0	0	0	0
gene10369	LOC103949637	0	1	1	0	0	1	1	0	1	2	0	0
gene1037	LOC103948384	2107	1941	2124	720	990	600	645	615	583	452	254	456
gene10370	LOC103949766	34	35	42	27	24	17	44	42	34	34	19	43
gene10371	LOC103949638	167	217	234	226	235	207	287	296	239	316	200	278
gene10372	LOC108867435	0	0	0	0	0	0	0	0	0	0	0	0
gene10373	LOC103949640	253	421	383	427	500	460	551	445	408	907	559	705
gene10374	LOC103949641	265	399	387	385	348	394	392	309	266	607	399	547
gene10375	LOC103949642	344	542	532	405	435	441	361	333	271	324	226	299
gene10376	LOC103949643	0	0	0	0	0	0	0	0	0	0	0	0
gene10377	LOC103949644	1	0	0	0	1	0	0	0	1	0	0	0
gene10378	LOC103949645	764	1020	901	458	657	442	841	478	490	258	198	233
gene10379	LOC103949646	360	476	445	347	356	378	629	609	582	596	369	459
gene1038	LOC103948394	2	0	1	0	2	0	2	1	0	0	0	1
gene10380	LOC103949767	184	254	148	240	354	260	308	325	279	403	343	357
gene10381	LOC103949647	2003	3235	2749	2923	3751	3088	2236	2109	1994	2836	1771	2555
gene10382	LOC103949648	1	0	0	0	1	1	3	1	1	0	0	0
gene10383	LOC103949649	465	450	495	254	326	200	356	392	356	323	201	320
gene10384	LOC103949650	146	101	115	121	293	130	153	160	162	234	142	169
gene10385	LOC103949657	253	356	395	343	464	345	453	355	374	347	236	362
gene10386	LOC103949656	82	78	108	72	102	82	110	121	78	141	93	119
gene10387	LOC103949655	550	646	620	654	996	706	731	486	584	407	284	417
gene10388	LOC103949654	16	28	22	22	33	35	35	55	29	80	47	66
gene10389	LOC103949768	212	293	347	213	335	275	331	241	285	52	59	60
gene1039	TRNAL-UAA	0	0	0	0	0	0	0	0	0	0	0	0
gene10390	LOC103949653	0	0	0	0	1	0	1	1	0	3	0	0
gene10391	LOC103949769	2	7	7	0	3	0	0	0	1	2	1	2
gene10392	LOC103949652	1640	2237	2150	2085	2398	2221	3156	3152	2691	4081	2642	3496
gene10393	LOC103949659	727	1061	1057	812	820	899	936	871	829	758	539	730
gene10394	LOC103949658	106	105	132	90	121	110	230	318	236	85	101	82
gene10395	LOC103949660	679	992	1054	1158	1210	960	1152	1034	1042	736	534	680
gene10396	LOC103949661	1705	2606	1860	6059	4309	7783	12456	15942	11104	13932	9537	12174
gene10397	LOC103949770	0	1	0	0	0	0	5	0	1	2	0	0
gene10398	LOC103949662	1	1	0	5	3	3	5	5	1	3	2	5
gene10399	LOC103949663	276	392	339	496	428	492	414	725	461	761	485	699
gene104	LOC103947241	2423	3399	3528	2805	3826	2509	2548	2515	2215	2708	1744	2468
gene1040	LOC103948403	651	541	487	187	409	100	187	98	120	65	47	73
gene10400	LOC103949664	54	67	88	83	62	58	86	95	63	115	69	92
gene10401	LOC103949665	47	64	41	28	23	25	38	21	22	25	26	14
gene10402	LOC103949666	122	167	126	161	203	140	125	128	127	175	142	143
gene10403	LOC103949667	6	12	9	3	2	10	13	17	10	13	7	9
gene10404	LOC103949668	544	779	717	690	926	748	794	865	679	942	723	948
gene10405	LOC103949671	643	520	571	272	332	243	537	461	362	93	72	181
gene10406	LOC103949670	1	1	7	5	2	4	2	0	0	2	0	3
gene10407	LOC103949669	98	100	126	57	104	73	150	131	109	43	34	43
gene10408	LOC108867437	0	0	0	0	0	0	0	0	0	0	0	0
gene10409	LOC108865421	0	0	0	0	0	0	0	0	0	4	0	0
gene1041	LOC103948412	95	50	83	23	19	8	1	3	2	11	8	10
gene10410	LOC103949673	0	0	0	0	0	0	0	0	0	0	0	0
gene10411	LOC103949672	0	0	0	0	0	0	0	0	0	0	0	0
gene10412	LOC103949771	0	0	0	0	0	0	0	0	0	0	0	0
gene10413	LOC103949674	44	44	31	12	33	10	11	42	30	43	44	66
gene10414	LOC103949772	0	0	0	1	0	0	0	1	0	0	0	0
gene10415	LOC103949675	369	543	573	528	727	592	522	494	509	517	439	559
gene10416	LOC103949676	35	39	34	175	155	126	144	161	152	144	108	95
gene10417	LOC103949677	30	28	33	17	16	18	8	5	21	0	0	0
gene10418	LOC103949681	170	201	170	149	220	161	185	213	149	284	141	194
gene10419	LOC103949680	2659	2963	2224	1030	1379	606	827	325	336	60	47	82
gene1042	LOC103949526	161	87	121	9	31	7	6	1	1	5	3	5
gene10420	LOC103949678	1168	1500	1371	1563	1579	1647	1907	1833	1671	2149	1527	1917
gene10421	LOC103949682	106	134	109	121	111	114	121	79	110	119	98	125
gene10422	LOC103949683	106	173	153	176	205	151	204	194	193	264	199	248
gene10423	LOC103949685	50	80	35	61	70	36	27	22	24	48	28	28
gene10424	LOC103949690	0	0	0	0	0	0	0	0	0	0	0	0
gene10425	LOC103949689	6	14	5	28	26	33	66	78	94	14	17	23
gene10426	LOC103949688	1	0	0	0	0	0	0	0	0	0	0	1
gene10427	LOC103949687	0	0	0	0	0	0	0	0	1	1	0	1
gene10428	LOC103949686	2	6	8	20	15	21	66	58	77	79	49	114
gene10429	LOC103949775	0	0	0	0	0	0	0	0	0	0	0	0
gene1043	LOC103949535	7	5	5	3	12	7	3	4	8	1	3	1
gene10430	LOC103949777	0	0	0	0	0	0	0	0	0	0	0	0
gene10431	LOC103949691	2	0	0	0	0	1	0	0	0	0	0	0
gene10432	LOC103949693	1	0	0	0	0	0	0	0	0	0	0	0
gene10433	LOC103949694	0	2	3	1	3	6	2	4	2	14	1	4
gene10434	LOC108867429	0	0	0	0	0	0	0	0	0	0	0	0
gene10435	LOC103949778	0	0	0	0	0	0	0	0	0	0	0	0
gene10436	LOC103949697	8	14	7	47	45	68	53	153	101	220	171	169
gene10437	LOC103949696	56	112	78	48	151	71	54	110	167	78	88	43
gene10438	LOC103949698	43	129	84	113	78	74	93	74	69	41	29	38
gene10439	LOC103949701	5	3	4	0	14	5	2	2	5	4	9	10
gene1044	LOC103948424	304	402	364	395	546	455	499	529	453	792	542	664
gene10440	LOC108867438	0	0	0	0	0	0	0	0	0	0	0	0
gene10441	LOC103949700	0	0	0	0	0	0	0	0	0	4	0	0
gene10442	LOC103949702	1	2	0	0	1	0	0	0	0	0	0	4
gene10443	LOC103949703	33	41	34	45	93	44	50	57	57	23	20	28
gene10444	LOC103949705	23	47	43	62	62	89	36	61	36	70	67	36
gene10445	LOC103949706	13	28	27	29	44	42	33	49	25	32	24	29
gene10446	LOC103949707	8	5	8	4	4	4	5	2	2	3	0	8
gene10447	LOC103949708	36	36	46	33	36	30	42	29	40	45	49	28
gene10448	LOC103949710	41	21	10	24	16	28	27	20	23	17	14	21
gene10449	LOC103949711	0	0	1	0	0	0	1	0	0	0	0	0
gene1045	LOC103948433	505	520	476	365	553	315	508	404	399	521	265	392
gene10450	LOC103949712	11	10	14	13	9	4	12	11	8	2	3	1
gene10451	LOC103949779	0	0	0	0	0	0	0	0	0	0	0	0
gene10452	LOC103949780	0	0	0	0	0	0	0	0	0	0	0	0
gene10453	LOC103949781	0	0	0	0	0	0	0	0	0	0	0	0
gene10454	LOC103949782	0	0	0	0	0	0	0	0	0	0	0	0
gene10455	LOC103949783	0	0	0	0	0	0	0	0	0	0	0	0
gene10456	LOC103949714	209	276	298	283	317	323	407	382	317	419	262	405
gene10457	LOC103949715	15	18	15	20	10	22	18	11	11	22	17	19
gene10458	LOC103949716	0	0	0	0	0	0	0	0	0	0	0	0
gene10459	LOC103949717	27	30	20	29	23	13	14	18	17	51	38	28
gene1046	LOC103949545	1	1	0	0	0	0	0	0	2	0	0	0
gene10460	LOC103949721	46	62	37	50	70	55	55	78	54	172	117	99
gene10461	LOC103949784	0	0	0	0	0	0	0	0	0	0	0	0
gene10462	LOC103949720	33	66	68	81	78	65	75	63	61	62	75	55
gene10463	LOC103949719	9	7	6	11	13	4	47	12	45	30	13	9
gene10464	LOC103949718	23	66	50	46	51	48	46	76	52	40	31	45
gene10465	LOC103949722	25	28	21	28	40	23	94	38	19	16	24	29
gene10466	LOC103949723	17	23	25	23	74	38	34	49	48	33	33	37
gene10467	LOC103949724	6	10	11	0	0	0	0	0	1	0	0	0
gene10468	LOC103949726	319	390	435	325	404	375	377	301	348	297	245	280
gene10469	LOC108865308	1	1	2	2	14	3	4	7	2	2	0	3
gene1047	LOC103949553	0	0	0	1	0	0	0	0	0	0	0	0
gene10470	LOC103949727	1	0	1	1	2	0	0	0	0	0	0	0
gene10471	LOC103949728	10	5	3	3	10	3	2	5	3	3	1	5
gene10472	LOC108865312	12	14	12	9	21	12	11	9	11	8	12	5
gene10473	LOC103949729	294	447	400	409	519	422	401	332	313	310	214	295
gene10474	LOC103949730	3	17	9	0	0	0	0	0	0	0	0	0
gene10475	LOC103949731	100	166	99	194	124	75	134	156	175	321	89	103
gene10476	LOC103949732	32	42	38	32	91	42	40	34	29	31	30	38
gene10477	LOC103949733	19	17	16	25	16	31	24	22	18	19	16	11
gene10478	LOC103949734	19	4	17	6	15	6	15	16	15	17	9	34
gene10479	LOC103949735	93	108	132	102	134	135	307	151	159	212	155	162
gene1048	LOC103948443	4139	4073	2452	1864	8003	1035	498	359	402	48	36	50
gene10480	LOC103949786	0	0	0	0	0	1	0	1	0	1	0	1
gene10481	LOC103949736	248	347	395	324	673	507	550	628	415	1210	574	730
gene10482	LOC103949737	106	122	108	90	126	103	119	157	102	182	96	146
gene10483	LOC103949787	0	0	0	0	0	0	0	0	0	0	0	0
gene10484	LOC103949738	162	150	246	165	232	165	205	177	167	250	140	224
gene10485	LOC103949740	282	401	407	388	482	411	566	541	396	635	432	523
gene10486	LOC108867431	0	0	0	0	0	0	0	0	0	0	0	0
gene10487	LOC103949788	0	0	0	0	0	0	0	0	0	0	0	0
gene10488	LOC103949789	0	0	0	0	0	0	0	0	0	0	0	0
gene10489	LOC103949790	0	0	0	0	0	0	0	0	0	0	0	0
gene1049	LOC103949563	1	6	2	0	2	0	0	0	0	0	0	0
gene10490	LOC103949791	0	0	0	0	0	0	0	0	0	0	0	0
gene10491	LOC103949792	0	0	0	0	0	0	0	0	0	0	0	0
gene10492	LOC103949741	45	78	56	102	100	82	206	247	221	49	53	44
gene10493	LOC103949742	1	0	0	0	0	1	0	0	3	3	0	1
gene10494	LOC103949743	17	34	32	31	30	30	38	29	33	30	27	25
gene10495	LOC103949744	40	102	92	63	51	50	81	77	58	85	38	61
gene10496	LOC103949745	12	10	7	6	14	0	6	3	2	13	2	13
gene10497	LOC103949746	240	236	371	248	261	214	263	253	328	272	162	262
gene10498	LOC103949747	227	127	163	224	439	183	209	265	229	260	111	325
gene10499	LOC103949750	153	82	65	125	66	60	107	248	87	64	44	52
gene105	LOC103943944	44	125	65	35	23	31	50	13	26	2	4	3
gene1050	LOC103948451	1	2	0	12	5	25	127	211	122	224	137	187
gene10500	LOC103949751	0	0	3	2	0	0	1	0	0	1	1	1
gene10501	LOC103949753	0	0	0	0	0	0	0	0	0	0	0	0
gene10502	LOC108867439	0	0	0	0	0	0	0	0	0	0	0	0
gene10503	LOC103949752	29	22	33	25	39	22	28	33	14	29	21	23
gene10504	LOC103949754	118	31	48	33	111	84	73	83	94	110	69	93
gene10505	LOC103949756	56	39	21	65	68	89	79	71	25	79	31	46
gene10506	LOC103949755	20	13	13	80	47	75	72	205	104	293	185	214
gene10507	LOC108867432	0	0	0	0	0	0	0	0	0	0	0	0
gene10508	LOC108867433	0	0	0	0	0	0	0	0	0	0	0	0
gene10509	LOC103949759	1	1	4	1	6	2	10	7	5	5	2	14
gene1051	LOC103948462	431	642	472	527	513	614	398	502	365	799	502	590
gene10510	LOC103949794	421	580	518	537	539	462	997	887	826	413	269	352
gene10511	LOC103949795	26	24	34	16	14	9	38	10	12	10	13	11
gene10512	LOC103949797	635	796	710	741	1188	669	632	622	536	981	635	976
gene10513	LOC103949798	206	206	200	183	361	94	111	78	96	201	143	211
gene10514	LOC108867442	0	0	0	0	0	0	0	0	0	0	0	1
gene10515	LOC103949799	79	140	167	180	149	251	295	371	336	760	491	603
gene10516	LOC103949800	944	1136	1248	1214	1554	1084	1886	1748	1619	1657	1271	1537
gene10517	LOC103949924	0	0	0	0	0	0	0	0	0	0	0	0
gene10518	LOC103949925	0	0	0	0	0	0	0	0	0	0	0	0
gene10519	LOC103949926	0	4	1	1	1	0	0	0	0	0	0	1
gene1052	LOC103948474	133	261	132	435	256	306	344	373	313	487	283	405
gene10520	LOC108867440	0	0	0	0	0	0	1	0	0	0	0	0
gene10521	LOC103949801	289	426	414	436	528	450	465	533	467	564	368	495
gene10522	LOC103949804	159	214	229	205	311	216	258	306	214	445	290	355
gene10523	LOC103949803	941	1394	1306	1207	1532	1061	1067	888	823	1020	699	948
gene10524	LOC103949802	830	1178	1229	745	796	614	916	679	808	419	286	392
gene10525	LOC103949805	0	1	0	0	1	0	0	0	2	0	0	0
gene10526	LOC103949810	500	665	658	514	1004	667	1038	816	798	885	531	679
gene10527	LOC103949809	176	260	248	65	123	42	133	77	84	81	37	55
gene10528	TRNAR-ACG	0	0	0	0	0	0	0	0	0	0	0	0
gene10529	LOC103949806	0	1	2	0	0	0	18	0	0	1	0	0
gene1053	LOC103948484	323	439	414	340	309	251	265	266	195	340	230	279
gene10530	LOC103949928	234	329	348	227	191	251	489	476	414	261	159	235
gene10531	LOC103949811	332	467	366	122	102	64	6	1	3	0	1	0
gene10532	LOC103949812	821	1066	1139	1033	1228	963	981	999	921	1674	976	1328
gene10533	LOC108867443	53	32	30	17	30	16	0	8	18	0	0	4
gene10534	LOC103949813	815	787	705	372	362	247	282	347	313	298	270	330
gene10535	LOC103949814	0	0	0	0	0	0	0	0	0	0	0	0
gene10536	LOC103949816	0	0	0	0	0	0	0	0	0	0	0	0
gene10537	LOC103949817	108	157	108	114	73	144	120	102	107	61	39	45
gene10538	LOC103949930	0	0	0	0	0	0	0	0	0	0	0	0
gene10539	LOC103949819	1067	1530	1284	1382	1918	1550	1808	2067	1692	1612	1037	1316
gene1054	LOC103948493	3	2	0	0	1	0	1	0	0	1	0	0
gene10540	LOC103949931	6	0	4	4	0	0	1	5	0	0	0	0
gene10541	LOC103949820	233	381	254	510	485	532	2758	1991	1624	1111	517	869
gene10542	LOC103949821	4	0	3	2	0	0	2	3	0	0	0	0
gene10543	LOC103949822	698	1058	922	1016	1618	1060	733	679	678	1137	762	967
gene10544	LOC103949825	0	0	0	0	0	0	0	0	0	0	0	0
gene10545	LOC103949826	1204	1246	1391	1522	1427	1620	751	1478	1157	2131	1515	1971
gene10546	LOC103949827	1604	1890	1475	1794	2902	1766	1859	2222	1601	2996	1915	2660
gene10547	LOC103949932	4	4	4	2	2	4	4	13	9	18	17	17
gene10548	LOC103949831	0	0	0	0	0	0	0	0	0	0	0	0
gene10549	LOC103949830	76	66	56	43	17	35	12	20	23	2	3	3
gene1055	LOC103948501	216	335	277	162	161	183	251	244	201	279	159	202
gene10550	LOC103949829	339	358	346	201	256	174	206	190	186	232	128	163
gene10551	LOC103949828	44	62	50	30	44	38	42	46	32	46	15	15
gene10552	LOC108867444	0	0	0	0	0	0	0	0	0	0	0	0
gene10553	LOC103949832	1334	1938	1817	1854	1691	1965	1644	2567	2006	1439	862	1135
gene10554	LOC103949835	159	266	276	228	323	251	249	250	238	256	170	248
gene10555	LOC103949833	370	502	580	382	386	455	781	1003	733	1004	664	851
gene10556	LOC103949836	21	42	47	36	37	38	35	31	23	47	26	36
gene10557	LOC103949837	21	34	29	17	18	19	17	16	25	17	10	14
gene10558	LOC103949838	289	381	350	307	449	326	510	491	446	545	354	434
gene10559	LOC103949923	0	0	0	0	0	0	0	0	0	0	0	0
gene1056	LOC103948510	893	1269	1114	1443	1620	1457	1762	2117	1732	3281	2152	2741
gene10560	LOC103949933	0	0	0	0	0	0	0	0	0	1	0	0
gene10561	LOC103949839	0	0	0	0	0	0	0	0	0	91	6	8
gene10562	LOC103949934	1	1	1	0	2	0	0	0	0	0	0	0
gene10563	LOC103949840	598	973	913	984	1005	1090	1002	1095	959	1411	979	1195
gene10564	LOC103949841	0	0	0	0	0	1	2	0	0	4	0	2
gene10565	LOC103949843	231	268	208	125	206	110	119	121	106	212	109	147
gene10566	LOC103949936	0	1	0	0	0	0	1	0	0	0	0	0
gene10567	LOC103949937	5	4	2	0	0	0	1	0	0	0	0	0
gene10568	LOC103949845	24	61	28	4	9	0	0	0	3	0	0	0
gene10569	LOC103949844	32	36	22	4	20	12	33	11	12	31	11	33
gene1057	LOC103948563	50	135	164	1290	1337	2279	3276	3847	3167	9839	6824	7698
gene10570	TRNAT-UGU	0	0	0	0	0	0	0	0	0	0	0	0
gene10571	LOC103949846	526	385	356	176	319	155	467	383	351	392	261	493
gene10572	LOC103949938	73	69	72	14	12	7	20	8	4	7	1	7
gene10573	LOC103949939	0	0	0	0	0	0	0	0	0	0	0	0
gene10574	LOC103949847	0	0	0	0	0	0	0	0	0	0	0	0
gene10575	LOC103949848	374	387	433	352	645	436	617	753	539	668	410	580
gene10576	LOC103949849	1107	1615	1546	1372	1490	1444	1330	1230	1175	1134	887	1043
gene10577	LOC103949850	316	449	489	347	467	425	586	542	503	453	315	422
gene10578	LOC103949852	854	1086	1065	851	1026	951	1061	1123	1000	1045	687	882
gene10579	LOC103949940	0	0	0	0	0	0	0	0	0	0	0	0
gene1058	LOC103948549	12	28	40	123	121	262	797	1361	885	2328	1589	1710
gene10580	LOC103949853	2496	3237	3026	3022	4993	2938	3189	3021	2624	2917	1941	2635
gene10581	LOC103949854	99	280	214	726	637	674	332	175	245	51	28	45
gene10582	LOC103949855	1868	2877	2546	2159	2198	2242	2658	2726	2434	2453	1633	2219
gene10583	LOC103949856	438	619	608	944	833	1053	1107	2022	1299	2333	1682	2220
gene10584	LOC103949857	231	509	250	312	348	288	184	267	200	278	167	200
gene10585	LOC103949941	0	0	0	0	0	0	0	0	0	0	0	0
gene10586	LOC103949863	116	180	139	112	173	110	82	90	73	109	45	77
gene10587	LOC103949862	1364	1794	1731	2447	2225	2549	2820	3204	2504	2606	1738	2325
gene10588	LOC103949861	102	122	107	76	194	77	123	118	86	141	80	131
gene10589	LOC103949860	16	23	16	12	18	17	28	17	27	25	22	20
gene1059	LOC108867333	15	24	35	102	80	257	774	1535	1020	2758	1896	2212
gene10590	LOC103949864	0	0	0	0	0	0	0	0	0	0	0	0
gene10591	LOC103949865	235	333	333	261	317	257	398	474	354	528	342	435
gene10592	LOC103949866	0	0	0	0	1	0	0	0	0	1	0	0
gene10593	LOC103949867	169	319	220	337	300	342	281	296	268	290	176	282
gene10594	LOC103949869	371	628	708	655	684	729	754	747	623	856	570	627
gene10595	LOC103949870	104	166	142	142	166	170	339	267	269	275	172	258
gene10596	LOC103949942	59	67	73	76	53	102	119	123	89	122	61	111
gene10597	LOC103949871	52	80	51	36	29	30	16	22	13	17	7	15
gene10598	LOC103949872	236	341	364	329	335	256	213	198	215	203	160	184
gene10599	LOC103949873	17	35	32	2	3	0	1	2	3	1	1	4
gene106	LOC103947355	421	606	511	493	668	515	695	657	582	618	405	572
gene1060	LOC103948543	3	15	11	33	21	60	109	228	139	481	283	309
gene10600	LOC103949874	0	1	0	0	2	0	0	0	0	1	0	0
gene10601	LOC103949875	225	240	265	427	539	361	186	289	232	541	374	496
gene10602	LOC103949943	3	1	2	2	3	0	0	1	0	0	1	0
gene10603	LOC108867454	0	0	0	0	0	0	0	0	0	1	0	3
gene10604	LOC103949877	8	4	6	10	12	1	6	7	7	16	11	5
gene10605	LOC108867441	0	0	0	0	0	0	0	0	0	0	0	0
gene10606	LOC103949944	0	0	0	0	0	0	0	0	0	0	0	0
gene10607	LOC108867445	55	85	51	36	52	53	17	28	11	29	14	17
gene10608	LOC103949878	1294	1573	1213	695	1806	738	994	753	751	166	105	151
gene10609	LOC103949879	7	10	5	16	6	20	10	3	3	3	1	0
gene1061	LOC103948572	80	86	121	106	107	81	45	49	56	38	32	31
gene10610	LOC103949880	3	7	0	0	0	1	0	0	0	36	0	5
gene10611	LOC103949882	24	42	16	7	14	10	4	5	5	6	10	8
gene10612	LOC103949881	248	275	302	269	384	293	290	218	204	346	249	289
gene10613	LOC103949883	79	94	75	67	83	73	77	97	62	78	58	93
gene10614	LOC103949945	0	0	0	0	0	0	0	0	0	0	0	0
gene10615	LOC103949889	0	0	0	0	0	0	0	0	0	0	0	0
gene10616	LOC103949888	420	507	546	467	555	497	613	672	553	706	440	619
gene10617	LOC103949887	599	699	782	791	1118	832	975	956	850	1513	1054	1353
gene10618	LOC103949884	102	146	149	124	141	101	161	117	102	191	118	179
gene10619	LOC103949886	53	75	71	60	92	69	72	75	67	60	55	66
gene1062	LOC103948576	1487	2290	1931	3507	4872	3108	2068	1880	1940	2124	1860	2189
gene10620	LOC103949892	314	425	402	342	399	391	450	465	410	427	255	394
gene10621	LOC103949891	3	1	0	0	0	3	7	5	5	3	0	3
gene10622	LOC108867456	18	9	15	1	10	8	37	29	30	39	21	23
gene10623	LOC103949890	41	59	36	23	10	12	18	14	10	31	19	15
gene10624	LOC108867446	0	2	0	1	0	0	0	0	0	0	0	0
gene10625	LOC103949900	10703	14512	13257	10652	15172	10716	15805	15981	14217	26312	20372	22010
gene10626	LOC103949899	641	899	844	450	470	389	571	376	338	401	251	339
gene10627	LOC103949898	6	6	8	11	9	8	9	20	6	24	35	26
gene10628	LOC103949897	17	13	10	4	17	3	2	2	2	6	0	5
gene10629	LOC103949896	126	236	173	173	157	122	149	165	121	209	149	209
gene1063	LOC103948583	242	300	370	1089	1168	977	387	327	371	53	53	67
gene10630	LOC103949893	485	501	649	485	639	432	610	786	528	671	475	577
gene10631	LOC103949901	58	84	68	62	85	64	83	84	61	91	73	95
gene10632	LOC103949902	349	521	498	378	351	315	482	376	397	309	205	257
gene10633	LOC103949946	11	16	13	1	1	1	6	1	0	3	0	0
gene10634	LOC103949904	112	142	179	109	146	86	124	144	117	216	140	148
gene10635	LOC103949947	3	7	6	1	2	1	1	1	0	2	0	0
gene10636	LOC103949905	341	412	416	180	174	123	140	42	64	7	11	11
gene10637	LOC103949906	872	1462	1287	1236	1535	1234	1450	1570	1324	1745	1056	1477
gene10638	LOC103949907	1	5	2	0	5	0	0	1	0	0	0	0
gene10639	LOC103949908	327	363	331	111	233	71	129	121	97	126	27	55
gene1064	LOC103949570	537	729	606	1236	1457	1043	963	761	949	566	580	519
gene10640	LOC103949912	32	53	38	38	33	30	42	17	34	26	13	31
gene10641	LOC103949910	54	124	114	115	107	107	120	80	93	85	55	56
gene10642	LOC103949909	75	76	97	83	75	81	68	52	52	69	44	63
gene10643	LOC103949948	5	4	13	3	6	5	3	5	1	6	2	9
gene10644	LOC108867458	0	0	0	0	0	0	0	0	0	0	0	0
gene10645	LOC108867460	15	20	20	25	33	27	12	9	8	26	15	19
gene10646	LOC103949922	0	0	0	0	0	0	0	1	0	1	0	0
gene10647	LOC103949918	79	75	112	46	75	62	39	47	35	23	26	29
gene10648	LOC103949913	24	26	39	16	24	24	20	11	16	16	5	8
gene10649	LOC103949916	2	2	1	3	1	1	0	1	0	0	0	0
gene1065	LOC103948625	7	7	9	15	22	16	6	8	12	17	10	8
gene10650	LOC103949915	0	0	1	0	1	0	0	0	0	0	0	1
gene10651	LOC108867457	24	40	44	32	28	21	18	14	9	3	5	8
gene10652	LOC103949914	8	13	19	8	10	7	3	5	1	1	5	1
gene10653	LOC108867459	9	19	17	6	10	6	11	6	5	4	4	5
gene10654	LOC103949965	0	0	0	0	0	0	0	0	0	0	0	0
gene10655	LOC103949950	19	16	33	12	6	2	0	2	0	0	0	0
gene10656	LOC103949954	24	18	14	10	11	8	6	5	1	6	1	1
gene10657	LOC103949966	10	16	15	2	5	3	5	3	4	10	8	3
gene10658	LOC108867463	0	0	0	0	0	0	0	0	0	0	0	0
gene10659	LOC103949953	0	0	0	0	0	0	0	0	0	0	0	0
gene1066	LOC103948614	20	25	45	30	40	65	82	56	39	29	20	21
gene10660	LOC108867464	0	2	2	0	2	1	0	0	0	0	0	0
gene10661	LOC103949952	0	0	1	0	0	0	0	0	0	0	0	0
gene10662	LOC103949971	50	51	44	22	33	17	84	63	39	49	23	39
gene10663	LOC103949972	41	59	75	58	62	74	310	214	170	226	187	186
gene10664	LOC103949974	33	21	33	13	32	19	77	48	44	88	46	59
gene10665	LOC103949955	119	81	159	26	39	12	40	54	43	183	73	117
gene10666	LOC103949957	409	498	558	466	523	517	504	613	518	815	598	692
gene10667	LOC103949958	162	216	209	193	244	200	155	149	157	191	131	161
gene10668	LOC103949976	0	0	0	0	0	0	0	0	0	0	0	0
gene10669	LOC103949959	0	0	0	0	0	0	0	0	0	0	0	0
gene1067	LOC103949580	0	0	0	0	0	0	0	0	0	0	0	0
gene10670	LOC103949977	0	0	0	0	0	0	0	0	0	0	0	0
gene10671	LOC103949960	284	395	382	401	504	390	503	514	472	469	355	435
gene10672	LOC103949961	0	0	0	0	0	0	0	0	0	0	0	0
gene10673	LOC103949962	0	0	0	0	0	0	0	0	0	0	0	0
gene10674	LOC103949963	0	0	0	0	0	0	0	0	0	0	0	0
gene10675	LOC103949964	0	0	0	0	0	0	0	0	0	0	0	0
gene10676	LOC103949978	420	588	577	530	667	640	773	727	641	760	444	636
gene10677	LOC103949979	2012	2435	2068	2288	3818	2265	2942	3132	2483	4120	2572	3672
gene10678	LOC103949980	185	215	230	263	212	230	329	334	284	283	215	292
gene10679	LOC103949982	138	233	175	230	229	211	266	277	202	223	160	233
gene1068	LOC103948593	35	49	44	47	54	149	91	122	100	93	165	79
gene10680	LOC103950092	0	0	0	0	0	0	0	0	0	3	0	0
gene10681	LOC103949983	0	0	0	3	1	4	11	36	17	21	21	12
gene10682	LOC103949984	0	0	0	0	0	0	0	0	0	2	1	0
gene10683	LOC103949985	266	393	348	267	277	254	434	340	464	256	170	236
gene10684	LOC103949986	3	1	5	1	2	1	2	4	0	0	0	0
gene10685	LOC108867467	0	0	1	3	3	4	0	1	0	3	3	2
gene10686	LOC108867466	19	32	22	16	32	35	33	33	35	37	34	29
gene10687	LOC103949987	7986	12029	11752	16848	18604	16544	11378	11596	9735	18526	11400	15829
gene10688	LOC103949988	0	0	0	0	3	0	0	0	0	0	0	0
gene10689	LOC108867468	4	2	1	13	19	43	77	132	79	437	240	371
gene1069	LOC103948634	0	0	0	0	0	0	0	0	0	0	0	0
gene10690	LOC103949989	0	0	4	7	11	19	25	32	12	80	18	35
gene10691	LOC103949990	538	655	691	677	804	703	873	832	702	1142	707	859
gene10692	LOC103949991	80	161	117	115	127	107	37	14	29	7	7	5
gene10693	LOC103950093	0	0	0	0	0	0	0	0	0	0	0	0
gene10694	LOC103950094	0	0	0	0	0	0	0	0	0	0	0	0
gene10695	LOC103949992	161	225	203	241	303	223	301	288	289	382	254	268
gene10696	LOC103949994	414	638	432	539	727	548	500	586	494	766	569	700
gene10697	LOC103949995	6	3	3	3	6	6	5	5	1	5	1	2
gene10698	LOC103950095	0	0	0	0	0	0	0	0	0	0	0	0
gene10699	LOC103949996	477	643	632	582	665	506	664	538	502	622	517	656
gene107	LOC103947452	0	4	0	0	0	0	0	0	0	0	0	0
gene1070	LOC103948642	9	24	23	17	19	18	11	10	7	26	7	10
gene10700	LOC103949998	47	75	96	103	114	127	136	237	166	175	149	151
gene10701	LOC103949999	297	223	229	77	92	60	102	96	116	78	59	127
gene10702	LOC103950000	16	27	18	5	7	4	7	1	1	0	0	0
gene10703	LOC103950001	129	181	157	108	148	83	402	293	355	731	328	376
gene10704	LOC103950002	55	95	90	48	57	72	74	45	42	45	14	46
gene10705	LOC103950003	235	267	158	253	349	255	262	242	280	279	173	236
gene10706	LOC103950006	28	33	46	27	37	30	27	13	16	32	29	33
gene10707	LOC103950005	93	111	111	105	138	119	148	163	138	157	106	139
gene10708	LOC103950004	3	7	0	0	2	1	11	14	18	23	26	17
gene10709	TRNAL-AAG	0	0	0	0	0	0	0	0	0	0	0	0
gene1071	LOC103949592	6	20	7	13	16	14	12	37	10	14	11	7
gene10710	LOC103950007	44	58	41	42	36	48	39	39	39	44	28	27
gene10711	LOC103950008	470	646	614	810	653	854	909	962	743	1741	1536	1643
gene10712	LOC103950009	360	545	493	462	512	437	600	582	485	794	534	706
gene10713	LOC103950010	459	452	472	451	766	428	665	762	550	760	512	664
gene10714	LOC103950096	133	174	149	156	167	173	110	142	103	115	90	101
gene10715	LOC103950013	0	0	0	0	0	0	0	0	0	51	6	4
gene10716	LOC103950012	0	1	0	2	1	3	0	1	4	1	2	3
gene10717	LOC103950097	2	0	0	0	0	0	0	0	0	0	0	0
gene10718	LOC103950011	123	183	192	225	212	179	280	267	257	307	246	270
gene10719	LOC103950015	854	1084	1115	996	1110	1007	1421	1366	1270	1255	918	1158
gene1072	LOC103948652	0	0	0	0	0	0	0	1	0	0	0	0
gene10720	LOC103950016	1352	1933	1748	1894	1620	2112	3724	3979	3017	3875	2812	3343
gene10721	LOC103950018	213	284	262	249	320	281	214	228	204	297	162	280
gene10722	LOC103950017	104	131	125	41	38	44	62	22	28	6	3	4
gene10723	LOC103950019	135	59	46	0	2	0	29	3	2	0	0	0
gene10724	LOC103950020	372	505	392	432	483	446	557	404	456	266	174	250
gene10725	LOC103950021	905	1314	1269	1085	1097	1064	1368	1310	1225	1431	1015	1201
gene10726	LOC103950022	0	0	0	0	0	0	0	0	0	0	0	0
gene10727	LOC103950023	364	458	478	390	514	403	594	413	440	413	258	321
gene10728	LOC103950024	36	16	25	7	9	4	1	3	1	20	3	6
gene10729	LOC103950027	187	264	209	203	230	258	272	375	283	293	207	294
gene1073	LOC103948670	19	45	27	33	31	33	196	75	60	64	52	83
gene10730	LOC103950025	819	1228	1164	1215	1159	1151	987	991	928	690	470	686
gene10731	LOC103950026	0	0	0	0	0	0	0	0	0	21	7	4
gene10732	LOC103950029	224	250	227	202	321	229	175	219	168	317	228	294
gene10733	LOC103950099	0	0	0	0	0	0	0	0	0	0	0	0
gene10734	LOC103950030	2	0	0	0	3	1	0	0	0	0	0	0
gene10735	LOC103950100	0	0	0	0	0	0	0	0	0	0	0	0
gene10736	LOC103950101	0	1	0	0	0	0	0	0	0	0	0	0
gene10737	LOC103950031	148	186	100	26	38	8	24	20	31	5	4	3
gene10738	LOC103950034	94	120	126	79	84	101	79	57	51	87	39	50
gene10739	LOC103950033	740	933	779	771	1249	810	1121	1255	1016	1196	668	1064
gene1074	LOC103949603	0	0	0	0	0	0	0	0	0	0	0	0
gene10740	LOC103950032	261	239	266	208	378	180	277	291	257	480	218	348
gene10741	LOC103950035	893	1144	1085	907	966	858	637	577	524	751	483	726
gene10742	LOC103950102	1	0	2	0	0	0	0	0	0	0	1	0
gene10743	LOC103950103	0	0	0	0	0	0	0	0	0	0	0	0
gene10744	LOC103950036	413	581	614	588	634	579	547	524	519	716	489	629
gene10745	LOC103950037	173	190	203	217	355	163	216	215	160	314	158	263
gene10746	LOC103950040	1229	2189	1573	1198	1647	1197	811	779	682	829	608	579
gene10747	LOC103950104	304	482	381	392	441	442	382	460	422	338	205	246
gene10748	LOC103950038	1	5	5	1	6	6	8	9	3	7	6	7
gene10749	LOC103950106	2	1	1	0	1	2	2	1	0	1	1	0
gene1075	LOC103948661	7	29	14	17	17	16	29	38	18	19	13	9
gene10750	LOC103950044	76	102	136	66	77	71	72	87	71	57	55	70
gene10751	LOC103950043	354	539	515	405	363	384	428	455	380	351	222	291
gene10752	LOC103950042	319	507	520	433	528	458	423	409	408	655	477	545
gene10753	LOC103950108	0	0	0	0	0	0	0	0	0	0	0	0
gene10754	LOC103950045	12	10	3	361	186	403	251	562	419	1089	816	744
gene10755	LOC103950046	1062	1130	1325	1103	949	1090	718	1028	792	1358	835	1013
gene10756	LOC103950049	206	260	256	275	335	301	391	524	377	730	546	647
gene10757	LOC103950047	543	580	604	741	733	891	761	1216	840	1467	1007	1325
gene10758	LOC103950050	62	89	71	93	81	110	192	230	186	163	112	155
gene10759	LOC103950109	0	0	1	0	3	0	0	2	1	1	1	0
gene1076	LOC103949613	23	18	16	21	25	31	20	15	16	12	11	15
gene10760	LOC103950110	0	0	0	0	0	0	0	0	0	0	0	0
gene10761	LOC103950053	156	223	197	181	203	212	171	174	155	233	164	190
gene10762	LOC103950052	21	32	28	40	50	34	22	29	21	32	24	45
gene10763	LOC103950111	0	0	0	0	0	0	0	0	0	0	0	0
gene10764	LOC103950054	641	872	816	741	1046	727	916	1073	852	1193	883	1044
gene10765	LOC103950055	50	76	70	42	72	68	73	47	61	58	40	58
gene10766	LOC103950112	5	2	4	12	16	6	1	1	2	4	0	0
gene10767	LOC103950056	195	271	235	283	402	300	337	334	283	398	246	332
gene10768	LOC103950057	482	575	558	564	761	563	479	561	406	716	448	595
gene10769	LOC103950059	26	21	31	24	33	38	41	45	32	49	22	40
gene1077	LOC103949622	55	91	77	126	141	113	99	64	93	63	72	61
gene10770	LOC103950060	74	126	121	109	122	91	93	80	83	174	107	137
gene10771	LOC103950062	183	235	250	243	275	224	231	249	192	305	196	247
gene10772	LOC103950061	17	17	17	12	16	14	26	20	15	23	19	18
gene10773	LOC103950063	0	3	2	1	2	0	0	5	3	0	0	0
gene10774	LOC103950065	14	24	20	20	18	15	25	18	23	25	41	37
gene10775	LOC103950064	229	444	203	361	251	338	157	116	139	107	131	111
gene10776	LOC103950066	185	191	171	167	180	206	218	265	242	296	164	240
gene10777	LOC108867465	0	0	0	0	0	1	0	0	0	0	0	0
gene10778	LOC103950073	1920	3046	3119	3309	4183	3632	3444	3348	2852	3658	2360	3034
gene10779	LOC103950071	1246	1429	1225	1316	2466	1185	1293	1429	1131	2066	1286	1826
gene1078	LOC103949679	240	409	389	290	235	271	292	393	316	471	313	352
gene10780	LOC103950070	1323	2054	1832	1659	1687	1755	1546	1465	1416	1855	1339	1624
gene10781	LOC103950069	43	47	67	69	68	78	110	83	80	108	88	123
gene10782	LOC103950091	379	533	529	449	476	459	415	383	365	447	312	424
gene10783	LOC103950067	405	547	516	526	524	570	450	422	361	842	486	681
gene10784	LOC108867469	1181	1685	1497	1489	1858	1559	1917	1641	1541	1660	1136	1391
gene10785	LOC103950078	244	321	267	241	236	273	311	292	264	255	152	272
gene10786	LOC103950074	25	27	22	42	52	40	27	58	49	96	61	87
gene10787	LOC103950076	138	186	178	128	177	111	212	172	167	184	109	165
gene10788	LOC103950075	117	191	168	113	88	127	197	307	269	49	31	30
gene10789	LOC103950079	74	83	87	58	67	43	49	44	36	21	7	23
gene1079	LOC103949692	0	1	0	1	0	2	0	0	1	0	0	0
gene10790	LOC103950080	242	312	281	333	378	338	459	419	378	570	352	449
gene10791	LOC103950081	181	236	171	179	258	261	218	246	207	328	201	220
gene10792	LOC103950082	3745	3968	3936	3190	3326	3160	3158	3762	3201	3296	2126	3278
gene10793	LOC103950084	86	122	113	146	222	135	71	68	67	124	89	82
gene10794	LOC103950083	200	298	247	256	319	222	221	217	194	352	172	283
gene10795	LOC103950085	565	731	635	547	632	514	435	424	411	594	524	590
gene10796	LOC103950086	0	0	0	0	1	0	0	0	0	1	0	1
gene10797	LOC103950087	138	156	157	129	207	130	187	166	157	217	123	179
gene10798	TRNAS-AGA	0	0	0	0	0	0	0	0	0	0	0	0
gene10799	LOC103950089	207	244	234	422	397	442	1019	810	939	1174	730	819
gene108	LOC103947540	158	222	204	200	266	199	210	184	170	239	146	230
gene1080	LOC103949699	136	127	209	62	102	67	35	14	101	5	7	13
gene10800	LOC103950090	336	886	484	622	1246	432	3178	1131	1936	504	360	336
gene10801	LOC103950114	3	1	0	1	1	0	0	0	0	0	0	0
gene10802	LOC108867472	0	0	0	0	0	0	0	0	0	0	0	0
gene10803	LOC103950116	143	176	120	301	220	315	192	108	145	97	58	108
gene10804	LOC103950117	789	618	863	127	221	350	2866	1325	1289	1683	723	1189
gene10805	LOC103950146	0	2	0	1	0	0	0	0	0	0	0	0
gene10806	LOC103950118	0	0	0	0	0	0	0	0	0	0	0	0
gene10807	LOC103950119	201	250	256	304	352	267	318	301	254	294	229	313
gene10808	LOC103950121	0	0	0	0	0	0	0	0	0	0	0	0
gene10809	LOC103950120	527	747	343	110	116	36	30	16	39	22	11	14
gene1081	LOC103949709	3	8	1	0	0	0	1	0	1	0	0	0
gene10810	LOC103950147	84	113	109	146	129	139	258	262	219	285	185	216
gene10811	LOC103950122	134	146	143	132	213	134	394	482	339	461	311	404
gene10812	LOC103950123	254	275	297	248	462	301	206	232	183	435	229	311
gene10813	LOC103950125	503	710	547	496	734	495	673	643	533	843	608	753
gene10814	LOC103950128	699	1049	959	872	887	801	891	711	776	599	412	507
gene10815	LOC103950126	1416	1985	2072	2544	3363	3282	6853	9645	6502	10037	8700	8111
gene10816	LOC103950127	17	19	12	13	13	8	19	13	15	49	21	35
gene10817	LOC103950129	0	0	0	0	0	0	0	0	0	0	0	0
gene10818	LOC103950131	858	1258	1341	1466	1668	1441	1721	1631	1414	2175	1508	1821
gene10819	LOC103950132	121	130	154	162	201	187	203	408	224	874	538	691
gene1082	LOC103949725	6	1	1	3	1	0	0	0	0	1	0	2
gene10820	LOC103950133	28	53	41	34	14	45	53	80	61	52	28	28
gene10821	LOC103950134	139	227	173	171	256	159	298	282	245	410	247	344
gene10822	LOC103950135	405	576	444	379	823	406	310	358	283	387	280	415
gene10823	LOC108867473	0	1	5	6	2	3	1	6	3	3	1	1
gene10824	LOC103950137	6	11	9	0	6	1	0	0	0	0	0	0
gene10825	LOC103950148	0	0	0	0	0	0	0	0	0	0	0	0
gene10826	LOC103950136	4	4	2	0	0	1	1	0	1	0	0	0
gene10827	LOC108867474	1	9	13	7	12	9	10	6	6	9	4	9
gene10828	LOC103950138	588	718	699	629	750	635	844	868	729	1015	616	853
gene10829	LOC103950139	516	708	641	754	828	753	725	843	686	1034	693	875
gene1083	LOC103949739	9	11	10	14	13	15	14	14	15	46	23	21
gene10830	LOC103950140	0	0	0	0	0	0	0	0	0	0	0	0
gene10831	LOC103950150	0	0	0	0	0	0	0	0	0	0	0	0
gene10832	LOC103950151	79	117	120	35	44	55	110	63	96	17	16	19
gene10833	LOC103950141	274	398	287	273	383	264	235	213	192	223	133	194
gene10834	LOC103950142	369	424	462	260	379	239	332	296	326	244	145	189
gene10835	LOC103950153	131	190	155	172	144	108	223	175	200	99	63	118
gene10836	LOC103950143	85	113	101	72	70	62	72	89	63	80	79	90
gene10837	LOC103950144	1	0	3	4	4	1	4	4	4	2	2	4
gene10838	LOC103950145	1	0	0	0	3	0	2	1	3	6	1	1
gene10839	LOC103950155	8	21	11	14	17	21	14	23	14	26	15	22
gene1084	LOC103949749	34	60	23	29	24	30	33	37	43	47	86	70
gene10840	LOC103950156	4134	4720	4685	3569	4290	3567	10250	10331	8979	7384	5117	6632
gene10841	LOC103950159	141	182	169	184	223	203	125	81	89	194	140	177
gene10842	LOC103950160	125	136	141	86	88	85	184	128	144	95	119	105
gene10843	LOC103950162	51	84	77	16	28	23	41	36	23	68	31	51
gene10844	LOC103950164	2208	2836	2967	2992	3049	2786	4213	3353	3541	2321	1758	1825
gene10845	LOC103950165	175	270	200	256	280	237	148	165	146	550	304	409
gene10846	LOC103950166	143	186	180	141	248	165	199	228	194	242	165	184
gene10847	LOC103950279	306	549	598	673	683	651	371	298	331	725	484	654
gene10848	LOC103950167	300	469	380	492	544	477	400	408	331	655	461	599
gene10849	LOC103950168	391	569	561	417	541	314	487	443	360	585	419	509
gene1085	LOC103949757	1	0	4	0	2	1	0	0	0	0	0	1
gene10850	LOC103950169	287	413	403	404	413	400	478	498	390	947	581	782
gene10851	LOC103950170	223	249	219	290	389	243	247	255	211	461	325	458
gene10852	LOC103950171	9	14	7	9	4	8	30	20	19	6	3	10
gene10853	LOC103950172	0	0	0	0	0	0	0	0	0	0	0	0
gene10854	LOC108867476	0	0	0	0	0	0	0	0	0	0	0	0
gene10855	LOC103950281	0	0	0	0	0	0	0	0	0	0	0	0
gene10856	LOC103950282	0	0	0	0	0	0	0	0	0	0	0	0
gene10857	LOC103950174	0	0	0	0	0	0	0	0	0	0	0	0
gene10858	LOC103950175	861	1223	1289	1054	1085	1198	1230	1153	1141	702	590	709
gene10859	LOC103950176	649	852	889	875	958	873	940	1034	726	1123	686	930
gene1086	LOC103949765	127	175	150	139	159	136	176	170	125	235	136	223
gene10860	LOC103950177	57	74	49	4	1	1	0	0	0	0	0	0
gene10861	LOC103950178	9	11	6	11	3	5	1	5	22	34	5	18
gene10862	LOC103950180	86	63	69	84	111	82	87	88	76	103	80	77
gene10863	LOC103950182	1447	1294	2002	996	1523	1009	1379	1110	1091	457	430	511
gene10864	LOC103950183	252	549	281	523	478	499	513	868	518	705	385	566
gene10865	LOC103950184	481	592	584	593	788	673	797	824	721	803	552	770
gene10866	LOC103950186	0	1	3	0	0	0	0	0	0	0	0	0
gene10867	LOC103950185	0	0	0	0	0	0	0	0	0	0	0	0
gene10868	LOC103950187	389	347	440	511	585	432	362	307	312	462	391	450
gene10869	LOC103950283	19	15	26	20	14	10	12	15	11	9	14	23
gene1087	LOC103949774	21	13	22	16	23	18	21	29	10	23	20	36
gene10870	LOC103950190	237	372	296	295	366	301	373	343	305	371	242	317
gene10871	LOC103950191	402	565	550	653	651	624	709	751	627	818	552	679
gene10872	LOC103950192	166	263	220	287	248	227	311	158	250	121	73	127
gene10873	TRNAK-UUU	0	0	0	0	0	0	0	0	0	0	0	0
gene10874	LOC103950195	844	1149	994	1336	1474	1360	1369	1448	1217	2452	1659	1941
gene10875	LOC103950194	471	548	656	491	593	484	614	512	486	489	308	403
gene10876	LOC103950193	404	502	494	506	485	517	675	723	594	676	503	562
gene10877	LOC103950196	85	84	95	66	84	89	88	75	62	97	70	89
gene10878	LOC103950198	246	354	288	445	776	291	146	124	149	263	152	211
gene10879	LOC103950199	0	0	0	0	0	0	0	2	0	0	0	0
gene1088	LOC103949796	9	38	26	13	4	12	50	40	66	7	7	7
gene10880	LOC103950200	6	9	7	6	6	5	10	7	8	16	11	15
gene10881	LOC103950201	152	233	221	229	285	298	310	481	279	542	374	490
gene10882	LOC103950202	206	276	218	224	220	208	243	204	231	151	106	130
gene10883	LOC103950203	245	367	368	355	383	384	383	444	373	526	393	446
gene10884	LOC103950204	10	20	9	9	9	11	17	13	10	134	40	45
gene10885	LOC103950206	11	8	3	9	3	3	9	14	5	52	18	40
gene10886	LOC103950205	280	377	490	246	294	232	245	122	109	54	39	38
gene10887	LOC103950207	117	111	137	144	138	135	132	140	111	146	115	132
gene10888	LOC103950208	1048	1476	1375	1599	2124	1416	1249	1345	1092	1982	1287	1778
gene10889	LOC103950209	1311	1666	1416	1657	1623	1814	2144	2088	2098	2097	1371	1690
gene1089	LOC103949808	135	145	153	125	212	118	163	94	129	168	111	129
gene10890	LOC103950210	507	684	700	763	753	618	851	902	732	803	565	670
gene10891	LOC103950211	156	163	132	73	122	74	318	195	193	17	9	13
gene10892	LOC103950212	21	18	13	12	16	12	13	17	11	45	16	28
gene10893	LOC103950215	505	878	819	615	838	567	596	487	433	521	279	378
gene10894	LOC103950214	10	22	5	4	3	0	3	4	2	0	1	0
gene10895	LOC103950213	234	254	279	230	277	222	376	343	297	246	215	267
gene10896	PME4	559	695	644	283	483	360	258	130	120	159	259	207
gene10897	LOC103950218	86	106	69	0	3	3	0	0	0	1	1	2
gene10898	LOC103950219	0	0	0	0	0	0	0	0	0	0	0	0
gene10899	LOC103950220	42	57	53	55	63	52	65	53	49	88	75	101
gene109	LOC103947744	347	544	420	442	490	376	216	203	185	217	130	171
gene1090	LOC103949815	0	0	0	0	1	0	0	0	0	1	0	0
gene10900	LOC103950221	532	727	776	724	870	772	882	713	788	742	480	607
gene10901	LOC103950222	1075	1567	1565	1250	1473	1387	1947	1701	1601	1867	1295	1645
gene10902	LOC103950285	1	0	3	0	0	0	1	0	2	2	2	0
gene10903	LOC103950223	516	725	717	601	764	555	702	755	723	892	619	852
gene10904	LOC103950286	2	0	1	0	4	1	2	0	0	1	0	0
gene10905	LOC103950224	6	15	10	3	4	2	7	0	2	0	0	0
gene10906	LOC103950225	868	1116	1030	966	1040	988	1351	1434	1200	1115	804	1081
gene10907	LOC103950227	452	523	513	546	582	566	567	608	536	618	411	488
gene10908	LOC103950288	3	4	1	1	4	6	4	4	2	6	3	8
gene10909	LOC103950226	0	0	0	0	0	0	0	0	0	0	0	0
gene1091	LOC103949824	119	184	164	162	235	143	131	107	120	133	100	172
gene10910	LOC103950228	824	1039	1014	849	1000	822	1934	1734	1802	1391	975	1107
gene10911	LOC103950229	272	280	281	264	484	288	397	352	272	523	340	475
gene10912	LOC103950230	17	26	30	6	6	4	5	0	3	4	1	0
gene10913	LOC103950289	1351	1701	884	85	136	50	41	10	27	77	9	14
gene10914	LOC103950290	0	0	0	0	0	0	0	0	0	0	0	0
gene10915	LOC103950231	173	286	237	80	108	57	63	42	73	41	30	45
gene10916	LOC103950232	160	259	118	51	154	2	6	0	3	0	0	0
gene10917	LOC103950233	10	9	13	14	7	11	13	8	9	28	11	13
gene10918	LOC103950235	8	6	9	11	3	8	7	4	5	10	7	8
gene10919	LOC103950237	154	234	197	171	120	184	159	368	344	0	0	1
gene1092	LOC103949834	25	12	28	25	28	59	23	29	24	20	7	10
gene10920	LOC103950291	0	0	0	0	0	0	0	1	0	3	4	11
gene10921	LOC103950238	25	28	27	12	21	9	9	7	6	18	6	9
gene10922	LOC108867477	0	0	0	0	0	0	0	0	0	0	0	0
gene10923	LOC103950241	62	126	96	121	162	165	105	159	112	140	86	127
gene10924	LOC103950240	292	444	340	50	46	45	243	502	308	306	179	230
gene10925	LOC103950239	1002	1318	1329	1150	1769	1268	1571	1732	1311	2073	1256	1654
gene10926	LOC103950242	851	1252	1394	1536	1390	1498	2554	2841	2394	2044	1432	1853
gene10927	LOC103950243	192	318	234	236	276	228	232	188	152	231	167	240
gene10928	LOC103950245	48	51	49	42	72	66	86	80	62	128	55	69
gene10929	LOC103950246	434	688	593	423	430	462	1001	655	820	252	217	206
gene1093	LOC103949842	0	0	0	0	0	0	0	0	0	0	0	0
gene10930	LOC103950247	1610	2086	1555	2467	3407	2413	1828	3173	2035	5096	3163	4456
gene10931	LOC103950248	604	655	362	52	45	14	68	73	94	77	9	41
gene10932	LOC103950292	0	0	0	0	0	0	0	0	0	0	0	0
gene10933	LOC103950249	421	619	582	582	834	424	599	336	455	23	31	35
gene10934	LOC103950250	729	991	917	874	1116	849	1131	1047	898	1280	878	1004
gene10935	LOC103950252	948	780	861	79	103	31	758	69	133	4	0	3
gene10936	LOC103950253	279	404	388	424	530	400	492	425	399	552	356	434
gene10937	LOC103950256	202	333	312	270	310	256	298	316	301	198	157	192
gene10938	LOC103950293	0	0	0	0	0	0	0	0	0	0	0	0
gene10939	LOC103950254	71	97	95	97	72	124	158	252	173	327	221	307
gene1094	LOC103949851	11	24	15	11	12	20	10	12	8	13	13	17
gene10940	LOC103950255	142	141	151	120	174	96	173	110	120	112	86	94
gene10941	LOC103950258	561	714	702	520	756	441	459	406	364	615	421	535
gene10942	LOC108867478	149	202	168	159	208	107	127	112	108	180	116	139
gene10943	LOC108867475	33	22	29	31	26	60	16	26	21	5	0	1
gene10944	LOC103950294	2	5	6	2	8	4	3	2	6	0	0	0
gene10945	LOC103950295	309	313	378	294	440	291	399	315	325	82	107	91
gene10946	LOC103950259	67	98	108	164	135	173	212	248	155	473	278	355
gene10947	LOC103950264	569	716	740	635	690	621	493	537	464	582	382	600
gene10948	LOC103950263	64	89	43	5	5	4	8	6	4	23	29	20
gene10949	LOC103950262	31	58	30	0	1	1	2	0	1	0	1	0
gene1095	LOC103949859	4	4	1	6	0	4	28	12	23	1	3	20
gene10950	LOC103950260	168	183	142	6	26	1	15	0	4	0	0	1
gene10951	LOC103950297	3	5	5	2	1	3	4	1	1	9	2	0
gene10952	LOC103950265	1	1	1	1	3	0	0	0	5	0	0	0
gene10953	TRNAS-AGA	0	0	0	0	0	0	0	0	0	0	0	0
gene10954	TRNAS-AGA	2	0	0	0	0	0	0	0	0	0	0	0
gene10955	LOC103950267	216	276	229	52	107	21	66	18	19	22	18	40
gene10956	LOC103950268	26078	35981	35842	27463	29281	24464	22900	18880	18411	12733	9607	12534
gene10957	LOC103950269	164	230	245	199	288	178	196	166	164	197	141	192
gene10958	LOC103950270	125	165	158	153	180	137	172	137	165	110	76	89
gene10959	LOC103950272	557	818	738	955	1365	812	945	963	814	943	633	871
gene1096	LOC103949876	2	6	6	5	9	4	12	5	5	9	4	7
gene10960	LOC103950273	516	620	629	649	568	698	1063	965	796	1672	1091	1462
gene10961	LOC103950299	0	0	0	0	0	0	0	0	0	0	0	0
gene10962	LOC103950274	149	234	183	195	206	169	156	194	138	220	130	178
gene10963	LOC103950277	154	210	114	8	16	1	5	0	5	0	0	0
gene10964	LOC103950278	125	137	133	154	155	202	150	188	135	292	188	255
gene10965	LOC103950300	24	46	43	8	10	3	4	8	2	0	0	2
gene10966	LOC103950302	45	41	45	29	36	13	22	23	7	10	7	7
gene10967	LOC103950303	87	116	98	127	140	125	96	73	85	63	41	51
gene10968	LOC103950304	82	105	229	173	162	117	128	147	98	213	89	129
gene10969	LOC103950305	381	547	553	574	791	600	630	582	543	533	339	490
gene1097	LOC103949885	8	21	17	13	8	8	15	14	13	31	14	26
gene10970	LOC103950306	179	239	233	195	190	230	159	200	164	275	194	255
gene10971	LOC103950421	19	11	8	4	11	0	0	0	0	0	0	0
gene10972	LOC103950426	2	8	1	0	2	0	0	0	0	0	0	0
gene10973	LOC103950307	5976	6556	6115	3467	4691	2819	4695	3695	3344	2886	1815	2942
gene10974	LOC103950427	0	0	0	0	1	1	0	0	0	0	0	0
gene10975	LOC103950308	115	157	142	194	145	223	379	428	332	444	315	395
gene10976	LOC103950309	5	2	3	1	5	1	0	0	1	2	2	2
gene10977	LOC103950310	140	202	130	193	240	195	276	331	259	343	242	352
gene10978	LOC103950313	771	1118	1091	1045	1175	1082	1576	1627	1342	1305	831	1067
gene10979	LOC103950312	1786	2312	2475	2036	2571	2135	2429	2423	2139	2907	1806	2376
gene1098	LOC103949895	0	4	0	1	1	0	0	0	0	0	0	0
gene10980	LOC103950314	25	46	19	21	20	20	38	85	53	40	28	68
gene10981	LOC103950315	6	19	29	28	5	4	41	5	6	6	5	7
gene10982	LOC103950316	62	81	88	56	55	44	114	142	114	200	92	102
gene10983	LOC103950317	73	92	90	111	123	91	66	52	51	115	70	74
gene10984	LOC103950319	28	33	27	43	29	32	30	63	36	1009	770	885
gene10985	LOC103950318	1	4	1	3	2	3	2	2	5	12	6	2
gene10986	LOC103950320	22	27	24	23	40	23	36	50	41	42	38	30
gene10987	LOC103950322	6	6	3	6	1	2	6	7	3	7	3	2
gene10988	LOC103950325	0	0	0	0	0	0	0	0	0	0	0	0
gene10989	LOC103950324	22	30	36	24	54	28	20	21	25	24	15	22
gene1099	LOC103949903	12	12	16	10	29	13	10	77	10	53	22	20
gene10990	LOC103950323	102	159	139	120	150	75	141	112	85	178	101	175
gene10991	LOC103950326	156	187	114	119	80	83	145	113	130	107	42	92
gene10992	LOC103950327	140	221	216	213	267	192	214	275	213	280	203	241
gene10993	LOC103950328	76	101	87	94	106	98	67	111	78	124	71	121
gene10994	LOC103950329	96	139	127	120	143	120	78	81	61	136	87	113
gene10995	LOC103950332	543	706	682	363	355	373	1440	678	740	178	94	148
gene10996	LOC103950331	462	589	503	218	289	203	1086	628	496	325	156	257
gene10997	LOC103950333	5	5	3	0	2	1	0	0	2	0	0	1
gene10998	LOC108867482	0	0	0	0	0	0	0	0	0	0	0	0
gene10999	LOC103950334	2	13	0	0	0	0	0	0	0	0	0	0
gene11	LOC103943768	20	26	10	24	16	27	15	12	10	15	11	8
gene110	LOC103943954	0	0	0	0	0	0	0	0	0	0	0	0
gene1100	LOC103949911	2	5	0	6	1	6	2	7	5	4	2	7
gene11000	LOC103950335	99	121	91	43	58	59	88	77	57	112	42	73
gene11001	LOC103950336	40	26	48	29	65	35	44	61	32	52	67	73
gene11002	LOC103950337	94	11	6	0	464	0	1	1	0	4	0	0
gene11003	LOC103950341	952	1106	1136	916	1563	1008	1113	1204	962	1495	921	1268
gene11004	LOC103950338	212	323	308	260	332	274	299	348	260	259	172	202
gene11005	LOC103950346	460	691	609	564	614	488	335	423	305	344	221	272
gene11006	LOC103950345	77	115	121	154	194	140	109	117	84	257	125	187
gene11007	LOC103950342	328	279	255	136	217	114	151	250	170	154	110	160
gene11008	LOC108867484	0	0	0	0	0	0	0	0	0	0	0	0
gene11009	LOC103950429	220	314	227	247	329	221	287	305	212	339	240	323
gene1101	LOC103949919	3	3	1	0	5	1	0	0	2	1	0	0
gene11010	LOC103950347	37	59	85	72	90	67	64	62	54	76	74	85
gene11011	LOC103950348	22	41	25	5	5	1	8	1	3	1	0	2
gene11012	LOC103950350	280	329	347	570	476	495	551	453	446	334	216	313
gene11013	LOC103950352	0	0	2	0	0	0	0	0	0	0	0	0
gene11014	LOC103950351	77	144	111	113	148	63	54	15	31	3	2	2
gene11015	LOC103950430	0	0	0	0	0	0	1	0	0	0	0	0
gene11016	LOC103950353	175	250	275	268	290	298	397	392	348	400	249	308
gene11017	LOC103950354	180	256	239	270	282	248	252	267	228	342	175	270
gene11018	LOC103950355	96	153	84	138	262	124	107	101	112	83	66	75
gene11019	LOC103950356	254	319	336	327	338	308	268	343	273	227	142	203
gene1102	LOC103949935	2	1	1	1	0	0	0	0	0	0	0	0
gene11020	LOC103950357	370	509	444	475	481	448	377	590	393	493	328	429
gene11021	LOC103950431	53	65	47	46	54	50	119	133	96	85	50	59
gene11022	LOC103950358	907	1227	1132	1639	2130	1367	1408	1488	1384	2169	1675	2035
gene11023	LOC103950359	36	81	41	70	58	52	37	42	13	69	31	29
gene11024	LOC103950360	67	102	77	124	107	162	189	315	206	446	296	381
gene11025	LOC103950361	694	885	872	1158	1141	1216	1666	2544	1851	5077	3244	4086
gene11026	LOC103950362	184	260	255	246	356	277	372	431	337	686	341	445
gene11027	LOC103950363	1766	2063	2281	3263	4136	4075	6468	7854	5911	8743	5561	7631
gene11028	LOC103950364	100	165	94	99	138	113	129	109	113	160	93	160
gene11029	LOC103950365	31	25	22	26	22	24	30	18	22	20	8	13
gene1103	LOC103949949	59	87	63	45	47	23	42	46	19	13	13	11
gene11030	XET1	3657	4329	5088	8243	6964	6196	8589	8766	9402	8648	6789	8396
gene11031	LOC103950432	7	15	4	0	0	0	0	0	0	2	1	0
gene11032	LOC103950368	493	366	490	202	210	220	307	258	299	149	133	155
gene11033	LOC103950369	177	208	194	178	237	183	155	150	120	245	184	195
gene11034	LOC103950370	31	9	21	5	8	1	7	14	8	211	70	88
gene11035	LOC103950371	2493	3519	3128	3477	3840	3300	2633	2255	2118	3062	2172	2554
gene11036	LOC103950373	68	129	98	9	15	0	2	0	1	0	1	0
gene11037	LOC103950374	5	1	9	0	0	0	0	0	0	0	0	0
gene11038	LOC103950433	0	2	3	0	5	1	2	1	1	1	0	1
gene11039	LOC103950376	297	412	370	374	456	331	347	387	257	446	323	568
gene1104	LOC103949956	1	0	0	0	1	0	0	1	0	0	0	0
gene11040	LOC103950375	0	0	0	2	1	1	0	1	0	1	0	0
gene11041	LOC103950378	88	145	126	82	74	96	120	124	109	117	101	89
gene11042	LOC103950380	0	0	0	0	0	2	3	3	1	1	5	2
gene11043	LOC103950434	0	0	0	0	0	0	0	0	0	0	0	0
gene11044	LOC103950381	0	0	0	0	0	0	0	0	0	0	0	0
gene11045	LOC103950436	0	0	0	0	0	0	0	0	0	0	0	0
gene11046	LOC103950382	596	860	871	921	854	707	991	698	745	242	168	203
gene11047	LOC103950383	2798	3116	2992	4111	5841	4217	3523	4233	3019	5929	3948	5746
gene11048	LOC103950384	0	0	0	0	0	0	0	0	0	0	0	0
gene11049	LOC103950385	0	0	0	0	0	0	0	0	0	2	0	0
gene1105	LOC103949973	322	413	469	579	415	653	904	1078	823	1037	603	930
gene11050	LOC103950386	455	701	641	719	944	757	928	1036	824	1128	803	1044
gene11051	LOC103950387	140	257	199	260	290	253	218	235	200	170	120	166
gene11052	LOC103950388	160	254	223	227	248	214	232	252	223	334	243	324
gene11053	LOC103950389	164	201	173	367	252	420	698	775	638	633	420	535
gene11054	LOC103950391	206	257	219	243	337	260	270	308	234	371	235	302
gene11055	LOC103950392	730	1098	995	1166	1213	1016	888	733	686	641	999	523
gene11056	LOC103950393	51	60	52	44	68	76	62	119	92	153	104	99
gene11057	LOC103950394	1157	1614	1442	1501	2700	1799	3076	2935	2736	3584	2187	2788
gene11058	LOC103950395	54	66	54	9	5	1	4	3	8	2	1	3
gene11059	LOC103950396	739	937	1110	841	666	695	617	707	610	733	482	601
gene1106	LOC103950014	321	430	332	298	457	324	325	357	332	512	324	451
gene11060	LOC103950397	228	344	299	283	341	333	339	351	272	567	375	428
gene11061	LOC103950399	452	581	489	496	828	504	632	736	553	675	452	635
gene11062	LOC103950437	0	0	0	0	0	0	0	0	0	0	0	0
gene11063	TRNAL-AAG	0	0	0	0	0	0	0	0	0	0	0	0
gene11064	LOC103950400	9	9	4	5	4	3	20	32	15	314	106	152
gene11065	LOC103950401	119	163	146	163	153	168	165	197	152	162	125	145
gene11066	LOC103950403	568	813	764	731	849	648	907	956	738	1058	731	909
gene11067	LOC103950402	310	444	415	381	387	414	540	600	387	721	497	549
gene11068	LOC103950404	37	72	36	3	0	4	4	0	0	1	0	1
gene11069	LOC103950405	476	745	506	684	683	768	852	852	679	651	430	528
gene1107	LOC103950028	10	10	10	0	1	1	0	2	2	0	0	0
gene11070	LOC103950406	801	1208	1104	1064	1126	1088	1396	1281	1255	837	530	746
gene11071	LOC103950407	44	72	79	55	77	72	83	67	50	122	78	99
gene11072	LOC103950409	57	77	77	65	52	70	77	64	84	46	33	27
gene11073	LOC108867485	0	1	1	0	0	0	0	1	0	0	0	0
gene11074	LOC103950410	872	1471	934	1728	867	1805	884	1337	907	878	499	689
gene11075	LOC103950411	0	0	0	0	0	0	0	0	0	0	0	0
gene11076	LOC103950440	0	0	0	0	0	0	0	0	0	0	0	0
gene11077	LOC103950412	338	444	432	441	411	407	494	541	432	625	403	543
gene11078	LOC108867483	0	3	1	2	1	6	3	4	6	5	1	1
gene11079	LOC103950441	206	293	291	275	257	256	372	396	375	228	166	166
gene1108	LOC103950039	1060	1554	1461	1701	1809	1797	1203	1014	1017	1286	958	1202
gene11080	LOC103950413	26	22	19	1	0	0	3	0	3	4	5	2
gene11081	LOC103950414	84	128	117	96	121	82	100	86	84	54	43	53
gene11082	LOC103950442	3	2	0	2	7	1	1	0	2	1	0	1
gene11083	LOC103950415	207	279	243	179	171	188	126	141	127	159	114	160
gene11084	TRNAK-CUU	0	0	0	0	0	0	0	0	0	0	0	0
gene11085	LOC103950416	0	0	0	0	0	0	0	0	0	0	0	0
gene11086	LOC103950417	56	138	120	122	137	138	77	100	89	147	96	105
gene11087	LOC103950418	9	7	16	2	3	2	1	3	6	3	1	1
gene11088	LOC103950420	1	4	3	3	2	6	5	8	2	4	0	3
gene11089	LOC103950443	89	124	149	129	133	110	135	112	89	120	100	138
gene1109	LOC103950048	408	432	424	462	758	438	356	315	324	436	324	448
gene11090	LOC103950445	0	0	0	0	0	0	0	0	0	0	0	0
gene11091	LOC103950446	1860	2898	2621	2377	2315	1827	1909	1324	1723	709	460	610
gene11092	LOC103950447	281	430	417	417	486	413	390	369	324	413	339	390
gene11093	LOC103950449	593	715	702	750	930	699	1010	1098	926	1035	685	850
gene11094	LOC103950448	208	294	212	223	303	205	215	206	168	298	150	246
gene11095	LOC103950452	1	1	1	0	0	0	0	0	1	0	0	0
gene11096	LOC103950451	143	193	162	160	156	132	138	125	140	159	120	125
gene11097	LOC103950454	151	179	184	102	178	125	193	128	142	110	75	94
gene11098	LOC103950453	24	54	48	53	57	36	65	70	59	55	28	34
gene11099	LOC103950456	12	14	17	10	17	21	11	22	9	19	11	15
gene111	LOC103947830	14	25	31	23	35	20	30	17	13	36	19	24
gene1110	LOC103950058	385	611	505	347	363	349	252	354	260	28	21	30
gene11100	LOC103950455	46	88	45	60	51	58	47	34	27	15	8	11
gene11101	LOC103950460	393	543	575	490	594	488	583	687	570	572	349	480
gene11102	LOC103950459	20	24	17	12	27	15	32	22	31	35	25	30
gene11103	LOC103950457	533	666	685	523	782	582	604	594	452	660	376	549
gene11104	LOC103950461	1122	830	909	71	140	34	48	38	20	37	21	44
gene11105	LOC103950462	22	16	30	8	16	9	26	30	28	36	31	15
gene11106	LOC103950463	25	29	16	2	5	0	0	0	1	0	0	0
gene11107	LOC103950464	210	267	292	289	295	278	286	318	258	352	257	271
gene11108	LOC108867488	0	0	0	0	0	0	0	0	0	0	0	0
gene11109	LOC103950465	0	0	0	0	1	0	0	0	0	0	0	0
gene1111	LOC103950068	34	51	30	3	10	0	2	1	0	1	2	1
gene11110	LOC103950467	116	142	120	138	211	157	139	173	155	291	199	298
gene11111	LOC103950468	205	301	260	257	432	285	328	345	253	566	364	496
gene11112	LOC103950497	0	0	0	0	0	0	0	0	0	0	0	0
gene11113	LOC103950470	4785	6681	7447	6023	7978	7216	10050	8956	8315	9454	6521	7727
gene11114	LOC103950469	0	0	0	0	0	0	0	0	0	0	0	0
gene11115	LOC103950471	26	27	47	39	31	30	31	30	42	31	27	43
gene11116	LOC103950472	3	0	0	0	0	0	0	0	0	2	2	3
gene11117	LOC103950498	0	0	0	0	0	0	0	0	0	0	0	0
gene11118	LOC103950473	820	1251	960	1369	1627	1218	1197	1173	1015	1276	944	1178
gene11119	LOC103950474	99	105	90	129	130	119	81	64	86	99	85	96
gene1112	LOC103950077	34	28	18	27	34	20	29	40	21	18	13	18
gene11120	LOC103950475	31	26	32	23	22	34	13	6	15	25	23	20
gene11121	LOC103950477	0	0	1	0	0	0	0	0	0	0	0	0
gene11122	LOC103950478	1382	1018	1257	331	525	208	346	187	228	210	107	145
gene11123	LOC103950479	0	0	0	0	0	0	0	0	0	0	0	0
gene11124	LOC103950480	0	0	0	0	0	0	0	0	0	0	0	0
gene11125	LOC103950483	85	87	99	95	89	93	97	94	74	108	74	106
gene11126	LOC103950482	517	625	615	597	878	562	624	670	647	674	465	636
gene11127	LOC103950499	2	4	0	0	0	0	0	1	1	0	1	1
gene11128	LOC103950481	0	0	0	0	0	0	3	0	0	2	2	1
gene11129	LOC103950484	81	100	76	87	131	73	107	131	106	151	129	149
gene1113	LOC103950105	97	152	148	170	189	124	152	137	139	176	129	148
gene11130	LOC103950485	1007	1324	1298	1754	1589	1758	1308	994	1122	629	544	627
gene11131	LOC103950487	15	18	20	15	13	11	14	11	16	11	4	4
gene11132	LOC103950488	137	180	196	157	214	175	247	218	183	185	153	206
gene11133	LOC103950489	32	45	32	40	54	30	31	41	43	55	36	60
gene11134	LOC103950490	0	0	0	0	0	0	0	0	0	0	0	0
gene11135	LOC103950491	225	328	255	283	483	288	244	219	215	360	228	354
gene11136	LOC103950492	0	3	1	0	0	0	0	0	0	0	0	0
gene11137	LOC103950493	164	263	206	234	248	227	306	312	199	352	245	268
gene11138	LOC103950500	2	7	6	1	0	2	1	0	0	0	0	0
gene11139	LOC103950501	85	149	147	166	117	129	170	177	136	213	190	191
gene1114	LOC103950098	145	177	217	190	231	181	221	206	171	292	210	247
gene11140	LOC103950502	746	799	936	876	950	829	561	559	515	853	557	739
gene11141	LOC103950504	85	136	181	161	162	209	389	398	360	1228	740	1000
gene11142	LOC103950505	465	644	688	690	764	632	744	800	724	915	562	771
gene11143	LOC103950506	129	187	166	182	176	180	170	228	150	236	174	180
gene11144	LOC103950523	0	0	0	0	0	0	0	0	0	0	0	0
gene11145	LOC103950507	32	50	72	75	73	57	76	87	59	121	55	38
gene11146	LOC103950508	99	118	133	108	91	65	81	39	77	20	16	20
gene11147	LOC103950509	4	5	11	2	2	7	0	0	2	0	0	0
gene11148	LOC103950510	29	42	37	7	13	13	21	25	16	12	7	13
gene11149	LOC103950524	0	0	0	0	0	0	0	0	0	0	0	0
gene1115	LOC103950088	17	21	19	28	23	23	11	27	10	3	10	5
gene11150	LOC108867490	0	0	0	0	0	0	0	0	0	0	0	0
gene11151	LOC108867489	0	0	0	0	0	0	0	0	0	0	0	0
gene11152	LOC103950513	647	1037	762	1046	948	1136	1158	2012	1605	399	284	309
gene11153	LOC103950525	0	0	0	0	0	0	0	0	0	0	0	0
gene11154	LOC103950514	287	450	453	511	462	486	627	600	529	605	421	513
gene11155	LOC108867491	1	8	7	7	9	3	5	10	10	6	8	6
gene11156	LOC103950527	0	1	0	0	0	0	0	0	0	0	0	0
gene11157	LOC103950528	0	0	0	0	0	0	0	0	0	0	0	0
gene11158	LOC103950517	47	72	86	60	40	53	62	70	40	42	35	29
gene11159	LOC103950518	159	223	226	244	268	211	291	261	236	380	243	307
gene1116	LOC103950115	5	8	2	1	0	0	0	1	0	0	0	0
gene11160	LOC103950520	0	0	0	0	0	0	0	0	0	0	0	0
gene11161	LOC103950519	0	0	0	0	0	0	0	0	0	0	0	0
gene11162	LOC103950529	0	0	0	0	0	0	0	0	0	0	0	0
gene11163	LOC103950530	74	114	79	81	107	106	184	166	130	80	55	66
gene11164	LOC103950531	0	0	0	0	0	0	0	1	0	0	0	0
gene11165	LOC103950536	81	161	112	70	140	108	66	71	57	78	44	54
gene11166	LOC103950535	408	584	567	468	594	347	527	390	444	237	198	294
gene11167	LOC103950533	319	476	439	340	377	313	350	367	282	272	213	264
gene11168	LOC103950532	212	281	270	248	272	237	146	135	139	156	122	144
gene11169	LOC103950660	0	0	0	0	0	0	0	0	0	0	0	0
gene1117	LOC103950124	213	251	272	246	318	291	366	421	327	495	390	479
gene11170	LOC103950537	52	45	23	30	23	30	26	33	17	57	36	52
gene11171	LOC103950538	43	60	50	77	44	91	155	116	109	86	62	77
gene11172	LOC103950539	0	0	1	1	1	1	1	0	0	1	0	0
gene11173	LOC103950541	715	1014	1101	199	394	177	49	175	96	393	284	355
gene11174	LOC103950540	723	866	783	897	1048	988	1054	1904	1230	2551	1783	2363
gene11175	LOC103950542	187	451	313	235	263	366	376	283	179	410	222	404
gene11176	LOC103950543	295	439	419	375	412	382	512	617	464	486	302	429
gene11177	LOC103950544	38	26	23	1	16	6	13	28	19	83	24	41
gene11178	LOC103950546	1286	1598	1509	1625	1829	1468	1688	1764	1675	1762	1425	1777
gene11179	LOC103950545	3	13	6	3	12	1	1	1	2	1	0	1
gene1118	LOC103950130	99	119	116	40	38	44	211	179	142	27	10	21
gene11180	LOC103950549	308	487	338	206	213	147	188	219	223	72	67	52
gene11181	LOC103950550	461	591	623	168	171	129	1346	703	741	757	352	490
gene11182	LOC103950661	0	0	0	0	0	0	0	0	0	0	0	0
gene11183	LOC103950551	558	698	770	772	752	719	1069	1324	956	3199	2599	2668
gene11184	LOC103950552	0	1	0	0	0	0	0	0	0	0	0	0
gene11185	LOC103950662	0	0	0	0	0	0	0	0	0	0	0	0
gene11186	LOC108867493	759	1103	953	1035	1187	1111	1243	1212	1002	1246	859	1104
gene11187	LOC103950553	1036	1264	1633	2612	3174	2258	1456	1187	1184	1855	1424	1777
gene11188	LOC103950554	1301	1267	742	414	414	257	234	465	544	196	204	266
gene11189	LOC103950555	79	128	87	102	125	137	182	175	140	217	140	163
gene1119	LOC103950158	796	897	1060	821	1116	821	1398	1318	1227	897	728	900
gene11190	LOC103950556	506	581	550	569	874	526	666	739	624	943	587	870
gene11191	LOC103950557	403	643	620	355	269	256	154	106	124	74	76	66
gene11192	LOC103950559	1061	1455	1643	1404	1470	1453	1914	2124	1710	2109	1408	1797
gene11193	LOC103950560	110	198	167	152	146	154	193	222	219	123	56	115
gene11194	LOC103950561	486	689	592	709	1003	575	517	486	453	660	427	605
gene11195	LOC103950663	1	2	1	0	0	1	5	2	3	4	0	2
gene11196	LOC103950564	1	1	1	0	0	0	0	0	0	0	0	0
gene11197	LOC103950563	6	3	2	2	4	2	2	2	1	2	0	1
gene11198	LOC103950562	361	539	442	523	561	613	662	943	667	1346	761	1024
gene11199	LOC103950565	213	263	348	397	285	546	738	1178	849	882	684	751
gene112	LOC108865431	2	0	0	2	1	0	2	0	0	0	0	1
gene1120	LOC103955080	2	0	0	0	0	0	2	0	0	0	0	0
gene11200	LOC103950664	0	0	0	0	0	0	0	0	0	0	0	0
gene11201	LOC103950665	2	7	2	2	5	6	4	1	1	0	0	0
gene11202	LOC103950567	115	135	138	156	147	139	148	146	133	196	117	172
gene11203	LOC103950568	1603	2309	2472	2255	3381	2501	1996	2026	1610	3070	1914	2570
gene11204	LOC103950569	7	5	13	2	7	1	14	5	4	25	14	43
gene11205	LOC103950570	648	1040	853	961	1198	972	876	876	737	1292	795	1080
gene11206	LOC103950666	93	92	81	79	108	95	66	85	64	73	47	73
gene11207	LOC103950571	378	457	471	489	683	426	460	428	396	484	298	426
gene11208	LOC108867494	447	464	513	413	797	496	610	625	510	740	471	633
gene11209	LOC103950572	787	1008	870	398	426	291	677	449	518	302	166	152
gene1121	LOC103955089	1	0	4	10	6	11	10	3	3	3	17	3
gene11210	LOC103950573	83	139	86	25	39	19	72	28	57	27	10	33
gene11211	LOC103950575	247	391	365	168	211	139	96	72	60	6	5	4
gene11212	LOC103950576	0	0	0	0	0	0	0	0	0	0	0	0
gene11213	LOC103950577	0	0	0	0	0	0	0	0	0	0	0	0
gene11214	LOC103950668	182	270	145	8	15	3	12	3	5	1	0	0
gene11215	LOC103950669	12	9	8	4	2	2	4	5	9	1	1	4
gene11216	LOC103950582	1139	836	1112	399	632	372	1415	1163	1136	190	162	210
gene11217	LOC103950581	105	74	96	34	45	18	79	89	78	24	10	14
gene11218	LOC103950580	289	253	342	223	275	206	497	513	493	276	189	271
gene11219	LOC103950579	255	286	296	222	235	289	331	315	283	225	155	161
gene1122	LOC103950173	330	519	412	520	498	546	559	975	663	1115	761	1023
gene11220	LOC103950578	215	259	334	712	643	702	1411	1720	1549	1116	829	1013
gene11221	LOC103950670	417	623	603	413	517	486	703	594	531	725	492	567
gene11222	LOC103950671	1	0	0	0	0	0	0	0	0	0	0	0
gene11223	LOC103950583	649	912	795	860	861	941	1370	1435	1271	1238	746	941
gene11224	LOC103950584	249	321	330	324	337	314	449	428	435	461	396	410
gene11225	LOC103950672	0	2	0	0	0	1	2	1	2	1	0	1
gene11226	LOC103950586	136	166	202	217	175	190	161	81	122	36	32	56
gene11227	LOC103950587	0	0	0	0	0	0	0	0	0	0	0	0
gene11228	LOC103950588	8	22	10	17	21	11	14	7	1	9	9	4
gene11229	LOC103950589	2	2	0	3	2	8	2	5	6	1	0	5
gene1123	LOC103950181	1	0	0	1	0	0	0	0	0	0	0	3
gene11230	LOC103950590	343	423	449	497	526	391	233	168	141	221	128	173
gene11231	LOC103950591	1	9	8	1	0	1	1	0	1	1	0	0
gene11232	LOC103950592	0	0	0	0	0	0	0	0	0	0	0	0
gene11233	LOC103950593	58	87	94	93	110	76	113	95	78	110	99	117
gene11234	LOC103950594	2837	3387	2913	2859	6268	3041	3436	4145	3014	6748	3947	5757
gene11235	LOC103950595	121	168	157	134	194	186	235	235	212	338	199	290
gene11236	LOC103950597	81	135	126	169	195	133	95	127	121	146	109	116
gene11237	LOC103950598	1909	2122	2350	2147	3218	2083	3139	3030	2749	2862	1820	2439
gene11238	LOC103950673	0	0	0	0	0	0	0	0	0	0	0	0
gene11239	LOC103950599	0	0	0	0	0	0	0	0	0	0	0	0
gene1124	LOC103950197	477	704	589	1134	1031	1197	1303	1806	1366	1954	1260	1637
gene11240	LOC103950600	0	0	0	0	0	0	0	1	0	11	2	1
gene11241	LOC103950601	0	0	0	0	0	0	0	0	0	0	0	0
gene11242	LOC103950602	5	0	3	4	4	8	15	15	12	30	34	70
gene11243	LOC103950603	17	40	34	45	50	40	22	22	19	53	36	34
gene11244	LOC103950606	131	183	186	241	262	326	360	510	473	557	517	815
gene11245	LOC103950604	30	22	32	20	26	33	18	23	18	38	40	45
gene11246	LOC103950607	21	16	11	5	12	8	9	13	10	469	103	196
gene11247	LOC103950608	179	205	183	198	219	196	279	253	271	262	183	251
gene11248	LOC103950609	0	0	2	0	2	0	1	0	0	1	0	0
gene11249	LOC103950674	0	0	0	0	0	0	0	1	0	0	0	0
gene1125	LOC103950188	679	906	868	875	1119	907	1243	1186	1038	1151	858	1022
gene11250	LOC103950610	0	0	0	0	0	0	0	0	0	0	0	0
gene11251	LOC103950675	0	0	0	0	1	1	0	3	1	1	0	1
gene11252	LOC103950611	48	75	69	58	52	59	68	151	75	45	39	47
gene11253	LOC103950612	1070	1366	1247	1529	2312	1469	1346	1302	1197	1714	982	1459
gene11254	LOC103950615	395	683	446	554	541	491	260	257	226	204	109	181
gene11255	LOC103950614	517	739	752	674	781	695	746	857	713	998	672	861
gene11256	LOC103950678	0	0	0	0	0	0	0	0	0	0	0	0
gene11257	LOC108867492	0	0	0	0	0	0	0	0	0	0	0	0
gene11258	LOC103950617	1	11	11	11	13	11	3	2	9	3	2	3
gene11259	LOC103950618	0	1	4	1	0	0	9	6	8	2	2	1
gene1126	LOC103950216	118	153	134	129	156	142	255	235	202	214	129	206
gene11260	LOC103950619	0	0	0	0	0	0	0	0	0	0	0	0
gene11261	LOC103950622	14	22	16	6	2	3	1	0	1	2	0	0
gene11262	LOC103950621	91	98	89	45	61	53	103	62	74	103	100	91
gene11263	LOC103950620	835	895	845	614	774	536	684	750	614	2048	1051	1521
gene11264	LOC103950623	398	553	514	535	682	565	506	481	412	687	447	647
gene11265	TRNAL-CAG	0	0	0	0	0	0	0	0	0	0	0	0
gene11266	LOC103950624	12	21	18	3	2	0	1	0	0	0	0	0
gene11267	LOC103950679	5	10	7	5	4	2	1	1	3	1	0	0
gene11268	LOC103950629	467	543	352	21	40	1	2	0	0	0	0	0
gene11269	LOC103950628	41	51	32	1	2	1	1	0	0	0	0	0
gene1127	LOC103950236	22	20	15	4	4	1	0	1	0	0	0	0
gene11270	LOC103950626	1	2	2	1	11	2	0	0	0	1	0	1
gene11271	LOC103950625	10	12	7	6	31	12	4	1	2	10	9	11
gene11272	LOC103950680	0	0	0	0	0	0	0	0	0	0	0	0
gene11273	LOC103950630	3	0	8	0	1	1	5	1	2	42	10	18
gene11274	LOC103950631	1	0	2	0	0	0	0	0	0	1	1	1
gene11275	LOC103950632	0	0	0	0	0	0	0	0	0	0	0	0
gene11276	LOC103950635	0	0	0	0	0	0	1	0	0	0	0	0
gene11277	LOC103950634	30	43	55	31	57	62	38	31	32	62	46	47
gene11278	LOC103950633	124	177	168	99	128	109	197	146	166	199	213	156
gene11279	LOC103950681	80	154	106	59	95	63	98	43	79	6	4	10
gene1128	LOC103950251	0	4	0	0	0	0	0	0	0	0	3	0
gene11280	LOC103950636	364	529	514	517	587	558	717	730	536	958	650	772
gene11281	LOC103950638	331	331	367	320	265	294	450	493	413	528	400	453
gene11282	LOC103950639	10	5	6	2	2	1	14	14	9	14	15	24
gene11283	LOC103950640	1647	1911	1823	1868	3088	1850	2154	2418	1835	3532	1996	2945
gene11284	LOC103950641	27	9	30	28	68	96	913	728	556	4682	2395	3572
gene11285	LOC103950642	0	0	1	0	0	0	1	3	2	2	1	0
gene11286	LOC103950643	282	419	485	462	430	453	500	542	440	486	386	401
gene11287	LOC103950683	0	0	0	0	0	0	0	0	0	0	0	0
gene11288	LOC103950644	63	76	87	47	43	54	109	138	119	57	40	52
gene11289	LOC103950646	149	255	193	227	190	229	299	386	322	236	164	196
gene1129	LOC103950261	0	0	0	0	0	0	0	0	0	1	0	1
gene11290	LOC103950645	127	232	207	204	357	192	297	277	239	288	198	252
gene11291	LOC103950648	1	9	2	0	1	0	3	0	0	0	0	0
gene11292	LOC103950649	66	87	78	18	33	15	18	12	12	1	0	0
gene11293	LOC103950650	1945	2555	2557	2824	2819	3547	5791	6410	4938	4094	3218	3387
gene11294	LOC103950651	1	2	0	1	0	0	0	0	1	0	1	1
gene11295	LOC103950652	635	875	916	790	1151	823	735	797	595	1340	860	1146
gene11296	LOC103950653	23	19	40	29	29	21	15	30	24	24	12	13
gene11297	LOC103950654	0	0	1	0	0	0	3	0	0	0	0	1
gene11298	LOC103950655	71	95	84	144	219	177	131	122	100	299	186	225
gene11299	LOC103950685	29	36	22	53	57	68	152	185	139	447	156	232
gene113	LOC103947923	1172	1541	1359	563	647	432	1080	808	854	106	92	114
gene1130	LOC103955098	5	4	4	9	10	5	2	3	3	46	8	4
gene11300	LOC103950656	77	118	76	94	84	124	260	316	257	97	65	71
gene11301	LOC103950686	0	0	0	0	0	0	0	0	0	0	0	0
gene11302	LOC103950659	12	14	15	11	16	7	10	7	10	10	8	9
gene11303	LOC103950658	0	0	0	0	0	0	0	0	0	0	0	0
gene11304	LOC103950687	46	92	75	61	63	55	80	80	98	106	40	91
gene11305	LOC103950689	25	24	33	26	19	28	29	45	21	263	256	252
gene11306	LOC103950690	2	2	0	0	0	0	0	0	0	0	0	0
gene11307	LOC103950691	77	63	82	4	11	6	83	28	30	61	22	37
gene11308	LOC103950692	134	184	90	558	331	574	514	735	437	1443	1010	1139
gene11309	LOC103950792	0	0	0	0	0	0	0	0	0	0	0	0
gene1131	LOC103950271	0	2	0	0	0	2	0	1	1	41	23	30
gene11310	LOC103950793	0	0	0	0	0	0	0	0	0	0	0	0
gene11311	LOC103950794	0	2	0	0	0	0	0	0	0	0	0	0
gene11312	LOC103950695	39	85	21	2	5	0	13	10	7	17	26	19
gene11313	LOC103950696	1558	1841	1887	1479	1775	1406	1943	2013	1640	2848	1952	2455
gene11314	LOC103950795	7	23	9	1	2	2	9	0	0	0	0	0
gene11315	LOC103950698	11	15	9	3	5	4	19	2	4	3	0	0
gene11316	LOC103950697	2	1	0	0	0	0	0	0	0	0	0	0
gene11317	LOC103950700	19	41	20	2	1	1	1	0	0	0	0	0
gene11318	LOC103950701	112	122	74	0	0	0	0	0	0	0	0	0
gene11319	LOC103950702	19	14	8	1	0	0	0	0	0	0	0	0
gene1132	LOC103950287	255	223	272	216	415	196	209	259	180	285	182	287
gene11320	LOC103950703	0	2	0	0	0	0	0	0	0	4	1	2
gene11321	LOC103950704	525	647	609	589	712	643	747	800	716	1112	716	938
gene11322	LOC103950705	927	1387	1281	1153	1212	1211	1630	1750	1387	1734	1187	1480
gene11323	LOC103950706	742	1004	1069	1039	1224	1207	1018	1119	888	1725	1111	1457
gene11324	LOC103950707	4044	6824	5207	5483	5987	4858	5032	3572	3977	486	434	509
gene11325	LOC103950708	6681	10081	9731	12012	11003	10451	4930	3776	4571	4447	3009	4085
gene11326	LOC108867497	165	269	213	263	273	192	92	89	91	120	101	109
gene11327	LOC103950711	2281	2197	2685	1674	1838	1615	1101	1171	1084	658	443	552
gene11328	LOC103950712	187	280	237	128	186	75	90	25	55	21	25	21
gene11329	LOC103950713	123	156	104	5	26	4	18	8	14	3	4	6
gene1133	LOC103950280	0	0	0	0	0	0	0	0	0	0	0	0
gene11330	LOC103950716	104	159	160	148	138	162	322	336	288	240	208	234
gene11331	LOC103950719	284	380	308	381	290	363	224	380	309	240	154	204
gene11332	LOC103950718	267	425	383	315	379	239	236	171	172	168	62	117
gene11333	LOC103950717	6572	10226	11870	13354	11961	13785	9079	13920	9046	18683	13927	17507
gene11334	LOC103950721	482	545	553	913	1476	886	501	909	523	1993	1789	2392
gene11335	LOC103950724	40	29	34	11	13	12	21	11	9	9	2	9
gene11336	LOC103950723	594	635	775	604	665	591	639	616	515	752	529	720
gene11337	LOC103950722	57	34	68	82	30	83	28	19	22	1	1	2
gene11338	LOC103950726	36	59	56	63	54	46	54	52	51	71	58	62
gene11339	LOC103950727	145	148	175	181	196	151	60	61	68	290	220	168
gene1134	LOC103950301	979	1076	1148	1048	1528	687	592	390	447	398	352	470
gene11340	LOC103950728	941	1164	1116	1002	1523	1070	1370	1364	1066	1254	823	1038
gene11341	LOC103950729	218	229	240	163	194	184	359	329	289	312	211	324
gene11342	LOC103950730	443	600	495	683	774	689	702	682	555	703	445	680
gene11343	LOC103950731	5	12	9	9	5	3	7	1	4	0	0	0
gene11344	LOC103950732	0	0	0	0	0	0	0	0	0	0	0	0
gene11345	LOC103950733	0	1	0	0	0	0	0	0	0	0	0	0
gene11346	LOC103950734	0	3	3	2	3	4	2	2	4	2	1	0
gene11347	LOC103950735	23	30	32	17	12	27	18	9	10	3	2	1
gene11348	LOC103950737	5	3	4	0	0	1	2	1	1	0	0	0
gene11349	LOC103950738	1571	2563	2252	2243	2313	2249	2430	2317	1979	2416	1667	2063
gene1135	LOC103950311	170	220	214	219	293	220	186	227	210	369	217	275
gene11350	-	12	22	14	10	14	18	34	33	21	18	19	17
gene11351	-	8	18	10	11	11	13	6	4	2	11	7	8
gene11352	-	29	59	35	51	40	40	25	35	26	57	33	55
gene11353	-	173	174	213	205	230	194	186	200	167	250	160	214
gene11354	-	0	0	0	0	0	0	0	0	0	0	0	0
gene11355	-	1	6	0	0	0	0	0	0	0	0	0	0
gene11356	-	0	0	0	0	0	0	0	0	0	0	0	0
gene11357	-	0	1	0	0	0	0	0	0	0	0	0	0
gene11358	-	0	0	0	0	0	0	0	0	0	0	0	0
gene11359	-	3142	4489	4584	5416	6293	5043	3455	3130	2927	4504	2830	4001
gene1136	LOC103950321	43	81	50	15	63	8	4	1	0	1	1	1
gene11360	LOC103950745	2	2	2	4	1	2	1	0	1	11	2	0
gene11361	LOC103950747	556	905	890	941	957	944	979	974	763	1093	709	873
gene11362	LOC103950748	15152	25042	27319	18943	19184	13552	7521	5940	6300	6021	4199	5840
gene11363	LOC103950749	630	833	756	986	1126	982	950	934	867	1387	968	1137
gene11364	LOC103950799	0	0	0	0	0	0	0	0	0	0	0	0
gene11365	LOC103950750	774	1027	952	1168	1184	1302	1395	1384	1411	1053	708	806
gene11366	LOC103950752	88	150	131	164	216	167	150	114	104	98	84	79
gene11367	LOC103950756	3	6	2	5	2	1	1	4	2	0	0	3
gene11368	LOC103950755	12	10	13	14	9	6	5	7	5	9	10	11
gene11369	LOC103950754	2	1	0	2	3	1	0	3	2	3	2	1
gene1137	LOC103950330	4	6	4	2	4	1	0	2	6	15	14	15
gene11370	LOC103950753	3	2	3	2	4	2	2	9	2	16	12	10
gene11371	LOC103950757	5	12	9	3	3	5	8	22	16	12	11	15
gene11372	LOC103950758	10	20	18	73	36	33	153	110	61	236	90	125
gene11373	LOC103950760	196	225	226	298	288	319	257	254	242	84	128	99
gene11374	LOC103950759	0	0	1	2	0	0	0	0	8	1	2	1
gene11375	LOC103950762	47	47	45	35	46	34	109	99	60	41	22	44
gene11376	LOC103950763	5	3	4	6	17	17	22	4	14	27	4	3
gene11377	LOC103950800	0	0	0	0	0	0	0	0	0	0	0	0
gene11378	LOC103950764	110	195	310	110	174	129	149	236	136	253	231	226
gene11379	LOC103950765	199	327	223	199	286	279	184	377	171	223	125	173
gene1138	LOC108865440	0	0	0	0	0	0	0	0	0	0	0	0
gene11380	LOC103950801	0	0	1	1	1	0	1	1	3	0	0	1
gene11381	LOC103950766	12	48	17	55	91	27	2	3	0	8	2	8
gene11382	LOC103950767	1	3	2	4	2	2	0	0	0	0	0	2
gene11383	TRNAS-AGA	0	0	0	0	0	0	0	0	0	0	0	0
gene11384	LOC103950771	13	37	30	7	14	10	27	25	16	16	14	36
gene11385	LOC103950769	72	61	27	37	38	25	86	59	27	78	18	36
gene11386	LOC103950768	2	0	0	0	0	0	0	0	0	11	0	3
gene11387	LOC103950774	0	0	0	0	0	0	0	0	0	12	4	2
gene11388	LOC103950773	22	28	16	18	28	29	53	44	36	28	15	14
gene11389	LOC103950772	6	10	33	22	31	16	11	15	6	13	4	8
gene1139	LOC103955107	0	0	0	0	0	0	0	0	0	0	0	0
gene11390	TRNAS-AGA	0	0	0	0	0	0	0	0	0	0	0	0
gene11391	LOC103950776	0	0	1	0	0	0	0	0	0	0	0	0
gene11392	LOC103950777	5	20	11	30	95	23	4	1	2	10	2	13
gene11393	LOC103950802	2	4	1	1	0	0	1	0	0	0	0	1
gene11394	LOC103950778	86	126	178	78	107	82	75	65	95	80	78	72
gene11395	LOC103950780	186	373	230	194	346	260	300	464	255	554	361	320
gene11396	LOC103950803	0	0	0	0	0	0	0	0	0	0	0	0
gene11397	LOC103950781	8	9	23	29	9	8	9	17	8	17	6	13
gene11398	LOC103950782	20	29	22	15	21	17	49	79	46	21	13	25
gene11399	LOC103950784	0	0	0	0	0	0	0	0	3	0	1	1
gene114	LOC103948004	495	677	621	378	514	340	704	577	569	514	312	436
gene1140	LOC103950340	375	587	528	555	625	532	751	690	645	400	229	383
gene11400	LOC103950783	324	602	438	659	598	625	610	485	607	312	134	192
gene11401	LOC103950785	18	30	83	54	39	50	88	157	94	161	117	146
gene11402	LOC103950786	11	5	10	9	5	5	15	14	15	14	5	13
gene11403	LOC103950790	2	0	1	0	0	0	0	1	2	2	3	1
gene11404	LOC103950789	0	1	1	1	3	0	0	2	0	1	2	0
gene11405	LOC103950788	20	46	25	34	23	23	16	15	35	24	23	35
gene11406	LOC103950791	9	13	13	1	7	6	5	1	6	6	0	0
gene11407	LOC103950804	434	604	577	580	843	557	640	566	470	888	628	937
gene11408	LOC103950947	0	0	0	0	0	0	3	1	1	1	0	0
gene11409	LOC103950805	399	523	446	448	508	518	571	567	466	500	267	396
gene1141	LOC103955115	0	0	0	0	0	0	0	0	0	0	0	0
gene11410	EXP5	4423	8668	7609	12268	9778	14790	13110	21604	19008	8045	7579	5222
gene11411	LOC103950806	24	32	58	51	37	54	115	85	77	78	51	59
gene11412	LOC103950808	14	28	24	13	16	29	54	53	65	18	7	9
gene11413	LOC103950948	2	2	1	0	0	0	2	0	0	0	0	0
gene11414	LOC103950811	6	19	5	20	12	11	160	168	136	63	34	45
gene11415	LOC103950810	0	1	1	1	2	2	0	0	0	0	0	0
gene11416	LOC103950809	103	130	107	62	57	66	34	6	16	6	8	9
gene11417	LOC103950812	0	4	0	0	0	0	0	0	1	0	0	0
gene11418	LOC103950949	1	0	0	0	0	0	0	0	0	0	0	0
gene11419	LOC103950950	107	137	105	220	458	165	90	105	71	234	162	199
gene1142	LOC103950349	6	5	6	2	0	0	0	2	0	0	1	0
gene11420	LOC103950814	11	7	6	7	4	9	11	5	1	6	4	6
gene11421	LOC103950813	527	544	665	453	553	478	614	570	477	453	276	450
gene11422	LOC103950951	0	0	0	0	0	0	0	0	0	0	0	0
gene11423	LOC103950952	0	0	0	0	0	0	0	0	0	0	0	0
gene11424	LOC103950816	0	0	0	1	1	0	0	0	0	0	0	0
gene11425	LOC103950818	1	4	4	3	1	3	98	82	23	36	64	58
gene11426	LOC103950819	23	37	27	25	30	25	28	51	33	26	27	48
gene11427	LOC103950820	0	0	0	0	0	0	0	0	0	0	0	0
gene11428	LOC103950821	0	0	0	0	0	0	0	0	0	0	0	0
gene11429	LOC103950822	527	683	779	779	744	691	856	814	733	874	595	761
gene1143	LOC103950366	605	833	883	730	891	761	1012	1103	956	991	631	923
gene11430	LOC103950823	685	571	716	362	485	261	314	290	238	208	136	189
gene11431	LOC103950825	6	2	2	0	1	2	0	0	1	1	0	0
gene11432	LOC103950826	149	196	206	232	224	226	225	311	242	392	296	373
gene11433	LOC103950827	979	1073	943	1003	1764	883	1163	1378	978	1803	1105	1674
gene11434	LOC103950953	0	0	0	0	0	0	0	1	0	0	0	2
gene11435	LOC103950831	1568	2145	2393	1978	2257	1764	2142	1722	1821	1840	1273	1707
gene11436	LOC103950830	264	498	435	399	563	301	321	173	297	8	3	8
gene11437	LOC103950829	455	605	606	619	623	487	754	805	683	703	540	632
gene11438	LOC103950828	8	18	5	1	1	3	2	1	1	1	0	1
gene11439	LOC103950832	7	11	20	13	13	15	9	11	5	9	11	10
gene1144	LOC103950390	114	132	134	118	152	149	184	203	175	212	141	184
gene11440	LOC103950834	309	385	403	281	374	282	252	216	193	268	181	224
gene11441	LOC103950835	468	848	578	569	879	450	211	174	139	161	129	149
gene11442	LOC103950836	371	636	366	658	619	577	212	258	219	273	202	268
gene11443	LOC103950837	475	669	430	83	102	27	79	8	54	0	0	0
gene11444	LOC103950839	53	74	51	5	18	4	14	14	12	3	1	4
gene11445	LOC103950838	109	183	175	223	258	192	119	79	65	145	101	92
gene11446	LOC103950840	721	950	1048	1480	1815	1369	1059	839	818	1052	897	1027
gene11447	LOC103950841	2247	3582	3085	4722	5312	5078	3450	3314	2799	3068	1973	2735
gene11448	LOC103950842	1616	1769	1824	1708	1863	1840	2926	4299	2897	9739	6545	8069
gene11449	LOC103950844	460	648	594	630	629	591	417	452	346	1128	867	1101
gene1145	LOC103955127	0	0	0	0	0	0	0	0	0	0	0	1
gene11450	LOC103950845	0	0	0	0	0	0	0	0	0	0	0	0
gene11451	LOC103950846	846	1178	1137	1271	1212	1386	1868	2265	1923	2368	1654	2074
gene11452	LOC103950847	266	409	399	438	465	417	465	525	446	539	425	513
gene11453	LOC103950848	369	519	474	408	537	553	1309	1150	1087	417	301	507
gene11454	LOC103950849	146	264	131	226	201	247	248	372	336	89	47	83
gene11455	LOC103950850	118	124	79	39	118	55	44	39	41	31	9	22
gene11456	LOC103950851	330	362	375	305	453	318	402	434	380	358	309	280
gene11457	LOC103950852	2126	2643	2549	1873	2225	1638	2170	2151	1966	1334	983	1243
gene11458	LOC103950853	2	0	4	0	0	1	8	4	4	2	2	3
gene11459	LOC103950854	0	0	0	0	0	0	0	0	0	0	0	0
gene1146	LOC103950398	3	2	5	1	5	1	4	1	0	40	6	32
gene11460	LOC103950856	0	6	6	0	1	5	0	2	1	0	2	1
gene11461	LOC103950855	376	523	549	587	621	531	701	582	630	534	378	414
gene11462	LOC103950857	1711	2786	2451	3660	3904	3409	2517	1851	2209	747	708	745
gene11463	LOC103950859	2001	2125	2347	1981	2717	2190	2260	2108	1862	1879	1333	1944
gene11464	LOC103950956	1	11	0	3	8	7	5	3	1	6	2	2
gene11465	LOC103950862	9	11	9	11	10	11	5	5	5	8	5	4
gene11466	LOC103950861	17	17	33	14	20	13	12	16	14	6	4	6
gene11467	LOC103950860	5	5	1	0	2	6	8	3	1	8	12	6
gene11468	LOC103950863	34	63	41	65	52	66	70	85	74	101	49	80
gene11469	LOC103950864	204	178	166	161	145	127	120	127	119	113	67	75
gene1147	LOC103950408	3688	4444	4429	4416	6601	4953	5690	5922	4680	8358	4738	6972
gene11470	LOC103950866	680	935	898	777	975	886	1131	1085	994	1082	725	886
gene11471	LOC103950957	0	0	0	0	2	3	1	0	1	0	0	0
gene11472	LOC103950867	0	0	0	0	0	0	0	0	0	0	0	0
gene11473	LOC103950868	3436	4263	4501	3297	3060	3607	14705	14569	12579	7015	5005	6167
gene11474	LOC103950869	1417	1853	1693	1944	2074	1847	2018	2419	2053	3312	2277	2861
gene11475	LOC103950870	4460	5171	5767	4315	4982	4375	6115	7173	5316	5905	3724	5586
gene11476	LOC103950871	4	3	4	4	2	2	8	10	3	15	10	11
gene11477	LOC103950872	435	587	527	501	645	536	607	606	510	730	444	553
gene11478	LOC103950874	320	437	468	452	465	451	516	527	464	551	454	569
gene11479	LOC103950875	950	1470	1366	1312	1527	1161	1351	1156	1080	730	657	609
gene1148	LOC103950425	11	13	8	6	2	5	4	3	4	4	1	3
gene11480	LOC103950958	0	0	0	0	0	0	0	0	0	0	0	0
gene11481	LOC103950876	26	41	31	7	126	16	38	28	49	17	15	16
gene11482	LOC103950877	32	35	41	29	40	33	39	25	19	48	10	28
gene11483	LOC103950878	85	152	63	165	237	167	101	133	103	132	56	58
gene11484	LOC103950879	16	22	14	17	24	12	18	21	19	9	9	6
gene11485	LOC103950880	887	1199	1216	1613	1990	1433	1743	1670	1520	1841	1271	1715
gene11486	LOC103950959	113	166	162	149	203	175	83	87	80	137	99	94
gene11487	LOC103950881	245	334	277	370	358	448	529	732	569	707	492	544
gene11488	LOC103950882	350	650	302	684	533	482	417	289	392	278	286	274
gene11489	LOC103950884	375	422	459	454	586	458	617	705	540	867	626	743
gene1149	LOC103950435	549	684	472	862	747	937	1367	1141	1066	615	393	511
gene11490	LOC103950885	532	737	624	597	911	623	582	659	551	872	521	704
gene11491	LOC103950888	77	61	59	16	6	5	3	1	4	0	0	0
gene11492	LOC103950887	0	0	0	0	0	0	0	0	0	0	0	0
gene11493	LOC108867503	13	9	8	22	18	18	13	11	7	30	11	21
gene11494	LOC103950886	1285	1318	1427	885	1086	1050	997	768	827	226	186	305
gene11495	LOC103950960	36	50	35	40	47	40	20	43	41	42	37	39
gene11496	LOC103950890	3874	3406	3549	1892	3087	1498	2685	2169	2050	1417	978	1479
gene11497	LOC103950891	92	158	94	25	57	28	31	12	4	10	14	19
gene11498	LOC103950961	11	13	15	13	19	18	19	13	16	19	15	23
gene11499	LOC103950895	86	134	127	80	89	84	221	157	147	157	125	213
gene115	LOC103948097	0	0	0	0	0	0	1	0	2	0	0	0
gene1150	LOC103950444	34	46	39	44	28	33	27	25	22	18	16	13
gene11500	LOC103950893	1	0	4	7	8	11	35	47	33	40	26	35
gene11501	TRNAG-GCC	0	0	0	0	0	0	0	0	0	0	0	0
gene11502	LOC103950896	23	22	14	31	19	33	13	5	0	1	0	0
gene11503	LOC103950900	223	340	249	184	263	173	194	143	125	106	84	103
gene11504	LOC103950898	0	0	0	0	0	0	0	0	0	0	2	2
gene11505	LOC103950897	15	27	29	28	25	26	12	6	19	8	4	6
gene11506	LOC103950962	0	0	1	0	0	0	1	0	0	0	0	0
gene11507	LOC103950902	20	38	40	39	41	46	71	76	79	39	37	38
gene11508	LOC103950901	750	958	1225	1585	1730	1626	1392	1250	1180	1135	856	1057
gene11509	LOC103950963	1	7	9	4	2	3	5	0	4	2	2	6
gene1151	LOC103955137	129	101	108	12	33	14	23	17	10	17	2	12
gene11510	LOC103950964	38	92	81	83	71	75	95	110	81	83	75	84
gene11511	LOC103950903	5	2	4	0	2	1	0	0	0	0	0	1
gene11512	LOC103950904	541	697	723	699	690	655	677	684	537	599	434	559
gene11513	LOC103950907	2147	2796	2647	2796	3031	3040	3807	3935	3534	4071	2806	3405
gene11514	LOC103950908	148	237	213	141	97	106	46	58	50	53	52	35
gene11515	LOC103950909	213	203	181	177	166	149	145	179	131	200	116	119
gene11516	LOC103950911	24	35	19	46	68	80	9	82	51	4	33	82
gene11517	LOC103950966	518	513	467	246	314	171	551	486	513	370	254	399
gene11518	LOC103950910	70	105	70	64	65	26	98	95	89	99	105	92
gene11519	LOC103950912	1110	1499	1620	1484	1721	1677	2247	2348	1921	2465	1651	2133
gene1152	LOC103950450	30	48	28	23	44	24	31	26	34	31	17	20
gene11520	LOC103950967	515	632	595	460	937	420	578	586	480	886	536	757
gene11521	LOC108867504	158	133	122	85	139	70	44	55	49	40	36	54
gene11522	LOC103950913	892	1230	1237	1250	1263	1046	788	723	817	650	522	598
gene11523	LOC103950969	32	14	25	13	15	5	27	17	12	8	2	13
gene11524	LOC103950970	139	208	181	182	134	155	140	145	165	39	35	49
gene11525	LOC103950915	10	30	12	17	12	10	24	15	10	9	11	11
gene11526	LOC103950916	762	1025	1003	842	1003	736	1115	943	832	1135	747	970
gene11527	LOC103950917	613	455	396	71	96	24	45	62	34	154	36	110
gene11528	LOC103950918	318	220	249	44	100	24	128	197	142	270	94	183
gene11529	LOC103950971	35	32	16	6	35	4	1	2	3	2	0	1
gene1153	LOC103950458	3846	5389	5012	4554	6708	4954	6760	6299	5212	10562	7645	9013
gene11530	LOC103950919	357	424	459	403	538	426	588	654	537	658	374	606
gene11531	LOC103950920	5	7	6	1	8	0	2	0	0	1	0	1
gene11532	LOC103950922	1089	1411	1237	1057	1102	1019	700	445	448	455	260	299
gene11533	LOC103950923	23	18	17	11	19	12	46	6	17	15	9	20
gene11534	LOC103950924	1581	1272	1473	122	184	99	3368	912	1179	173	66	85
gene11535	LOC103950925	415	513	433	426	613	467	404	398	313	521	290	439
gene11536	LOC103950926	72	91	95	30	39	8	43	5	7	46	21	43
gene11537	LOC108867505	0	0	1	2	0	0	0	0	0	0	0	0
gene11538	LOC103950927	347	404	423	347	517	400	622	799	553	524	355	499
gene11539	LOC103950929	74	97	78	52	58	48	27	34	27	15	14	16
gene1154	LOC103950466	212	184	226	220	260	205	331	304	285	341	243	341
gene11540	LOC103950930	49	44	51	58	80	57	85	90	79	118	72	87
gene11541	TRNAV-AAC	0	0	0	0	0	0	0	0	0	0	0	0
gene11542	LOC103950931	0	3	4	2	0	0	0	0	0	0	0	0
gene11543	LOC103950932	0	0	0	0	0	0	0	0	0	0	0	0
gene11544	LOC103950933	0	0	0	0	0	0	0	1	0	0	0	0
gene11545	LOC103950945	0	0	0	0	0	0	0	0	0	0	0	0
gene11546	LOC103950944	0	0	0	0	0	0	0	0	0	0	0	0
gene11547	LOC103950942	0	0	0	0	0	0	0	0	0	0	1	1
gene11548	LOC103950941	26	46	51	46	49	30	47	32	42	33	29	25
gene11549	LOC103950940	36	48	59	35	47	41	43	52	51	28	16	34
gene1155	LOC103950476	412	823	420	216	334	157	155	51	101	2	5	4
gene11550	LOC103950939	2	0	0	0	0	0	1	0	1	0	1	0
gene11551	LOC103950938	0	0	0	0	0	0	0	0	1	0	0	0
gene11552	LOC103950972	0	0	0	0	0	0	0	0	0	0	0	0
gene11553	LOC103950937	0	0	0	0	0	0	0	0	0	0	0	0
gene11554	LOC103950936	0	0	0	0	0	0	0	0	0	0	0	0
gene11555	LOC103950935	0	0	0	0	0	0	0	0	0	0	0	0
gene11556	LOC103950934	3	9	9	0	1	0	0	0	0	0	0	0
gene11557	LOC103950946	736	679	610	623	912	654	606	481	367	708	536	503
gene11558	LOC103951068	7	0	3	0	1	0	1	3	2	1	0	3
gene11559	LOC103950973	32	12	19	31	18	16	23	21	19	24	20	29
gene1156	LOC103950486	91	193	111	38	53	4	7	0	2	0	2	0
gene11560	LOC103950976	212	238	265	273	247	258	241	232	206	252	147	240
gene11561	LOC103950974	656	981	873	713	902	755	588	671	533	670	414	472
gene11562	LOC103951069	0	0	0	0	0	0	0	0	0	0	0	0
gene11563	LOC103951071	0	0	0	0	0	0	0	0	0	0	0	0
gene11564	LOC103951072	0	0	1	0	0	0	0	0	0	0	0	0
gene11565	LOC103950977	54	50	43	11	14	17	10	8	8	20	8	12
gene11566	LOC103950982	345	432	416	391	431	355	544	594	482	635	318	486
gene11567	LOC103950980	107	159	228	445	314	370	753	1185	786	645	426	642
gene11568	LOC103950979	7	1	3	6	3	6	11	12	7	5	2	6
gene11569	LOC103950978	174	161	161	165	350	163	237	328	230	335	178	278
gene1157	LOC103950495	292	364	323	439	604	381	354	360	300	372	254	368
gene11570	LOC103951073	0	0	0	0	0	0	0	0	0	0	0	0
gene11571	TRNAA-UGC	0	0	0	0	0	0	0	0	0	0	0	0
gene11572	LOC103950984	550	902	720	780	827	862	901	1076	790	1073	726	968
gene11573	LOC103950986	0	0	0	0	0	0	0	0	0	0	0	0
gene11574	LOC103950985	0	1	0	0	0	2	5	2	2	343	12	19
gene11575	LOC103950987	478	624	513	496	470	559	622	1110	818	1019	720	980
gene11576	LOC108867510	59	61	90	130	79	143	574	509	519	855	693	807
gene11577	LOC103950988	0	0	0	0	0	0	0	0	0	0	0	0
gene11578	LOC103951074	0	0	0	0	0	0	0	0	0	0	0	0
gene11579	LOC103950989	401	589	680	645	621	672	906	853	773	885	550	715
gene1158	LOC103950503	568	830	800	499	587	309	284	209	271	71	56	69
gene11580	LOC103950990	538	682	636	599	697	576	538	618	505	614	476	605
gene11581	LOC103950992	1601	2250	2228	2196	3605	2302	2694	2689	2334	3528	2488	3022
gene11582	LOC103950993	1325	1387	1375	1232	2513	1287	1760	1992	1541	2670	1749	2505
gene11583	LOC103950995	40	63	68	42	46	18	23	10	13	8	7	4
gene11584	LOC103951075	19	37	7	1	6	3	2	3	1	0	1	1
gene11585	LOC108867508	5	8	5	0	0	1	0	0	0	0	0	2
gene11586	LOC103951076	194	102	163	18	46	12	13	15	11	8	2	11
gene11587	LOC103950994	1108	918	1095	306	380	230	376	446	376	284	212	384
gene11588	LOC103950996	394	558	513	419	524	473	509	460	441	680	444	550
gene11589	LOC103951077	57	85	65	33	133	14	6	0	5	1	0	2
gene1159	LOC103950516	744	851	902	911	1055	907	830	793	647	907	610	692
gene11590	LOC103951000	808	1197	1129	888	1150	756	1276	1141	1147	1057	786	1063
gene11591	LOC103951078	74	112	70	68	76	52	117	87	86	84	45	53
gene11592	LOC103950998	57	62	77	82	83	56	77	73	66	101	49	75
gene11593	LOC103951001	379	523	528	333	424	377	594	512	499	464	278	381
gene11594	LOC103951003	464	574	511	362	482	309	736	513	472	356	219	392
gene11595	LOC103951002	853	966	995	1146	1968	848	499	675	535	195	105	254
gene11596	LOC103951004	2	2	3	1	2	1	3	2	1	0	0	3
gene11597	LOC103951005	411	579	575	577	607	627	647	781	645	802	608	763
gene11598	LOC103951007	46	62	31	12	20	10	3	2	3	4	3	5
gene11599	LOC103951009	78	110	110	148	216	123	137	118	103	280	206	235
gene116	LOC103948197	1	3	4	5	8	6	7	0	0	0	0	0
gene1160	LOC103950522	72	114	63	21	21	4	6	1	3	0	0	0
gene11600	LOC103951008	151	249	200	310	338	287	568	387	509	426	338	375
gene11601	LOC103951010	294	536	270	139	298	157	172	243	259	33	20	33
gene11602	LOC103951011	0	0	0	0	0	0	0	0	0	0	0	0
gene11603	LOC103951013	640	898	975	954	1104	933	1026	1095	966	1178	877	1080
gene11604	LOC103951012	1	0	0	0	0	0	1	0	1	3	1	1
gene11605	LOC103951079	30	85	53	64	75	75	60	65	55	61	38	53
gene11606	LOC103951016	3	1	1	3	2	1	1	1	1	0	4	1
gene11607	LOC103951015	0	0	0	0	0	0	0	0	0	0	0	0
gene11608	LOC103951014	91	142	130	138	152	147	155	194	165	249	154	171
gene11609	LOC103951080	16	46	19	27	20	20	19	15	19	7	9	19
gene1161	LOC103950534	274	341	346	273	310	249	292	267	231	331	251	314
gene11610	LOC103951082	0	0	0	0	0	0	0	0	0	0	0	0
gene11611	LOC103951083	1	8	1	1	0	2	1	2	1	1	0	0
gene11612	LOC103951017	386	123	148	0	453	0	3	3	2	9	0	10
gene11613	LOC103951085	0	0	0	0	0	1	0	0	0	0	0	0
gene11614	LOC103951086	0	0	0	0	0	0	0	0	0	0	0	0
gene11615	LOC103951018	0	0	0	0	0	0	0	0	0	0	0	0
gene11616	LOC103951089	113	144	138	113	93	127	121	80	89	30	15	23
gene11617	LOC103951022	0	0	0	0	0	0	0	1	0	0	0	0
gene11618	LOC103951021	383	633	430	854	566	969	755	1537	1128	261	173	208
gene11619	LOC103951020	86	170	138	143	182	146	109	153	94	114	85	104
gene1162	LOC103950547	774	1111	905	822	794	740	678	614	534	628	442	497
gene11620	LOC103951019	837	1303	1240	1040	1128	996	833	842	795	800	586	761
gene11621	LOC103951023	690	843	1042	993	1107	614	433	126	234	37	19	29
gene11622	LOC103951024	4	7	0	1	0	0	0	0	0	0	0	0
gene11623	LOC103951025	100	140	132	179	135	194	136	146	124	165	83	151
gene11624	LOC103951028	706	765	805	580	599	570	646	809	649	805	532	705
gene11625	LOC103951027	162	214	172	57	86	40	41	10	26	8	3	17
gene11626	LOC103951026	80	145	109	40	32	52	121	46	60	0	2	1
gene11627	LOC103951029	296	374	384	363	427	317	391	390	372	328	228	323
gene11628	LOC103951031	1691	2301	2311	2166	2351	2209	3253	3155	2793	2724	1959	2388
gene11629	LOC103951091	0	0	0	0	0	0	0	1	0	0	0	0
gene1163	LOC103950558	140	197	181	135	186	158	219	281	196	206	142	174
gene11630	LOC103951030	717	972	1161	1257	1184	1100	5046	3625	4465	837	580	846
gene11631	LOC103951036	336	411	430	447	551	416	522	470	409	539	315	462
gene11632	LOC103951035	41	70	50	32	50	45	42	42	37	31	21	42
gene11633	TRNAA-UGC	0	0	0	0	0	0	0	0	0	0	0	0
gene11634	LOC103951034	447	507	557	669	925	770	1029	1056	855	1397	1060	1364
gene11635	LOC108867512	0	0	0	0	0	0	0	0	0	0	0	0
gene11636	LOC103951033	3195	4085	3750	3510	4219	3197	3308	2871	2511	2600	1938	2377
gene11637	LOC108865455	5	5	5	3	9	4	5	5	2	0	2	3
gene11638	LOC103951066	1	2	1	2	0	1	2	0	0	0	0	1
gene11639	LOC103951067	0	0	0	0	0	0	0	0	0	0	0	0
gene1164	LOC103950566	45	68	35	38	32	39	82	76	83	86	86	93
gene11640	LOC108867509	0	0	0	0	0	0	0	0	0	0	0	0
gene11641	LOC103951093	0	0	0	0	0	0	0	0	0	0	0	0
gene11642	LOC103951094	0	0	0	0	0	0	0	0	0	0	0	0
gene11643	LOC103951037	47	50	56	64	78	41	70	51	50	41	29	53
gene11644	LOC103951038	67	82	72	57	55	44	53	36	64	36	13	32
gene11645	LOC103951042	145	113	154	135	95	121	134	135	100	91	82	92
gene11646	LOC103951040	0	1	1	0	1	0	0	0	0	0	0	0
gene11647	LOC108867513	0	0	0	0	0	0	0	2	0	0	0	0
gene11648	LOC103951039	40	50	48	34	34	50	70	49	44	81	44	78
gene11649	LOC103951044	2273	2762	3101	2478	2622	2443	3646	4012	3190	3119	2150	2709
gene1165	LOC103950574	40	62	25	21	17	93	454	2002	310	37240	27366	31094
gene11650	LOC103951045	19	31	26	26	45	28	82	84	66	104	67	86
gene11651	LOC103951046	106	217	123	264	236	322	439	246	284	88	58	85
gene11652	LOC103951049	11	9	10	16	27	31	126	161	105	1261	450	895
gene11653	LOC103951095	0	0	0	0	0	0	0	0	0	0	0	0
gene11654	LOC103951050	0	0	0	0	0	0	0	0	0	0	0	0
gene11655	LOC103951051	1176	1635	1558	1729	2375	1767	2072	1868	1840	2208	1483	1863
gene11656	LOC103951052	427	583	591	655	880	734	1021	1175	969	832	605	796
gene11657	LOC103951053	5613	10294	10090	6088	8386	4713	9755	4272	5730	2611	2943	2512
gene11658	LOC103951055	5	3	11	0	0	0	0	0	1	2	0	4
gene11659	LOC103951056	39	47	35	61	117	64	196	214	184	352	261	274
gene1166	LOC108867500	7	4	3	0	0	0	5	11	3	9	9	11
gene11660	LOC103951057	418	328	415	193	286	178	362	392	359	421	307	394
gene11661	LOC103951058	106	122	120	99	140	72	81	58	72	85	64	69
gene11662	LOC103951098	57	51	40	15	48	22	29	28	21	20	14	28
gene11663	LOC103951059	334	444	454	423	457	440	588	505	438	423	289	346
gene11664	LOC103951060	1083	1270	968	1225	1274	1409	1645	966	965	1710	1095	1477
gene11665	LOC103951099	0	0	0	0	0	0	0	0	0	0	0	0
gene11666	LOC103951061	0	0	2	2	1	0	1	0	2	0	0	1
gene11667	LOC103951062	5	3	3	4	1	5	65	93	29	598	320	395
gene11668	LOC103951100	0	0	0	0	0	0	0	0	0	0	0	0
gene11669	LOC103951064	2	3	4	2	2	2	0	1	2	2	2	0
gene1167	LOC103955147	31	22	10	0	0	0	0	0	0	0	0	0
gene11670	LOC103951063	0	1	0	0	0	0	0	0	0	20	7	10
gene11671	LOC103951101	0	1	0	0	0	0	0	0	0	0	0	0
gene11672	LOC103951102	92	103	140	101	139	110	101	108	108	91	67	133
gene11673	LOC103951103	2033	2945	3114	2660	3041	2459	3382	2279	2692	1116	825	997
gene11674	LOC103951104	4	6	6	2	6	4	4	4	1	3	5	3
gene11675	LOC103951105	76	112	108	83	107	117	109	96	69	120	80	71
gene11676	LOC103951106	263	210	289	113	204	108	118	82	102	52	49	85
gene11677	LOC103951107	630	775	862	771	1028	813	1006	944	959	1199	719	885
gene11678	LOC103951108	118	135	113	112	190	136	207	300	195	234	190	223
gene11679	LOC103951109	15	25	16	12	9	10	15	15	12	11	3	5
gene1168	LOC103950585	27	18	18	1	4	2	3	0	2	2	2	1
gene11680	LOC103951188	5	8	9	3	3	4	4	9	7	11	4	5
gene11681	LOC103951110	5	2	3	1	6	0	5	5	2	2	0	4
gene11682	LOC103951111	7	2	3	4	6	5	1	0	2	9	2	3
gene11683	LOC103951112	24	110	47	76	48	51	63	123	78	201	137	173
gene11684	LOC103951113	50	93	79	113	168	103	83	91	85	184	115	147
gene11685	LOC103951115	328	384	419	388	578	394	337	430	334	612	362	584
gene11686	LOC103951118	0	0	0	0	0	0	0	0	0	0	0	0
gene11687	LOC103951117	52	53	78	67	67	38	48	87	50	80	47	50
gene11688	LOC103951116	175	225	250	298	353	267	262	236	213	320	182	268
gene11689	LOC108867520	0	0	0	0	0	4	0	0	0	0	0	0
gene1169	LOC103950596	2810	2689	2111	2507	2192	2039	1592	1655	1252	2188	1921	2471
gene11690	LOC103951123	269	262	266	259	317	242	247	288	194	351	190	236
gene11691	LOC103951121	347	493	533	402	434	383	491	468	445	462	315	423
gene11692	LOC103951119	0	3	3	4	4	1	1	0	1	4	3	1
gene11693	LOC103951190	0	0	0	0	0	0	0	0	0	0	0	0
gene11694	LOC103951191	0	0	0	0	0	0	0	0	0	0	0	0
gene11695	LOC103951192	0	0	0	0	0	0	0	0	0	0	0	0
gene11696	LOC108867516	0	0	0	0	0	0	0	0	0	0	0	0
gene11697	LOC103951193	0	0	0	0	0	0	1	0	0	0	0	0
gene11698	LOC103951195	30	51	67	54	50	52	103	45	71	56	45	33
gene11699	LOC103951124	38	49	58	57	51	41	136	99	115	94	59	94
gene117	LOC103948291	2191	2288	2754	3134	3596	4002	5747	5140	5167	1971	1285	1887
gene1170	LOC103955155	0	0	0	0	0	0	0	0	0	13	0	4
gene11700	LOC103951125	4	5	2	5	6	8	5	9	8	2	1	1
gene11701	LOC103951126	273	333	314	228	339	213	315	251	274	255	139	188
gene11702	LOC103951127	43	76	43	50	60	65	57	77	54	68	46	56
gene11703	LOC103951132	173	249	230	221	226	231	198	184	178	261	202	214
gene11704	LOC103951131	19	37	38	61	40	21	32	32	29	45	22	29
gene11705	LOC103951130	0	0	0	0	0	2	0	0	0	0	0	0
gene11706	LOC103951129	80	151	88	173	148	89	124	91	111	104	85	79
gene11707	LOC108867517	0	0	0	0	0	0	0	0	0	0	0	0
gene11708	LOC103951135	0	0	0	0	0	0	0	0	0	0	0	0
gene11709	LOC103951137	16	30	26	47	55	76	17	16	17	32	14	14
gene1171	LOC103950605	235	406	338	237	194	229	254	189	235	268	126	238
gene11710	LOC103951136	211	376	371	365	410	300	317	304	292	294	225	297
gene11711	LOC103951138	1007	1402	1266	1431	1778	1386	1546	1572	1317	1552	1096	1403
gene11712	LOC103951139	1017	1296	1241	1061	2221	1303	1926	2219	1550	3480	2217	2925
gene11713	LOC103951140	57	75	81	108	62	93	55	86	78	10	8	6
gene11714	LOC103951141	11844	16539	18551	20635	22508	15246	13363	8749	11051	6313	4529	3973
gene11715	LOC103951142	6	20	11	15	5	2	3	6	1	1	3	1
gene11716	LOC103951144	74	109	115	127	144	78	63	39	67	69	57	54
gene11717	LOC108867521	3	7	4	4	13	3	5	4	7	4	3	11
gene11718	LOC103951145	5	6	7	2	3	0	3	0	1	6	62	1
gene11719	LOC103951146	41	92	87	90	90	101	83	91	66	82	58	66
gene1172	LOC103950616	1	6	5	0	6	9	50	34	41	67	30	41
gene11720	LOC103951200	2	2	1	0	1	0	4	0	0	7	0	5
gene11721	LOC103951201	0	0	0	0	0	0	0	0	0	0	0	0
gene11722	LOC108867522	26	16	26	28	55	26	19	18	16	31	20	27
gene11723	LOC108867523	96	99	90	42	54	19	12	9	20	7	3	9
gene11724	LOC103951149	299	351	408	147	208	117	62	59	49	35	17	38
gene11725	LOC103951147	1	10	5	9	13	19	9	6	9	5	12	7
gene11726	LOC103951150	0	0	0	0	0	0	2	0	0	1	0	0
gene11727	LOC103951151	41	45	36	62	50	63	59	75	51	55	38	43
gene11728	LOC103951152	11	18	8	0	1	0	0	0	0	0	0	0
gene11729	LOC103951153	226	298	358	266	280	266	279	211	229	110	87	116
gene1173	LOC103950627	0	4	8	3	4	3	0	0	2	3	1	0
gene11730	LOC103951154	219	255	288	258	326	317	410	351	339	328	251	302
gene11731	LOC108867518	4	2	0	0	4	0	0	0	0	0	0	0
gene11732	LOC103951155	346	385	416	320	372	312	397	463	361	377	276	354
gene11733	LOC103951156	78	99	109	77	79	77	78	116	90	89	86	89
gene11734	LOC103951158	149	195	219	200	210	184	362	390	397	357	251	326
gene11735	LOC103951159	396	671	591	479	502	577	234	262	175	44	13	44
gene11736	LOC103951160	65	92	48	17	30	8	29	8	5	6	2	2
gene11737	LOC103951161	120	150	122	114	156	136	187	157	118	177	136	162
gene11738	LOC103951162	464	546	535	465	860	506	726	808	598	901	597	804
gene11739	LOC103951163	264	381	387	391	545	425	412	394	357	596	382	547
gene1174	LOC103955164	0	0	0	0	0	0	0	0	0	0	0	0
gene11740	LOC103951164	0	0	0	0	0	0	0	0	0	0	0	0
gene11741	LOC103951166	0	0	0	0	1	0	0	0	0	0	0	0
gene11742	LOC108867519	0	0	0	0	0	0	0	0	0	0	0	0
gene11743	LOC103951205	25	27	5	0	0	0	0	0	0	0	0	0
gene11744	LOC103951167	48	32	35	9	10	9	29	31	23	14	3	12
gene11745	LOC103951174	6	8	5	9	15	7	7	8	4	6	4	6
gene11746	LOC108867525	0	0	0	0	0	0	0	0	0	0	0	0
gene11747	LOC103951171	1522	1455	1800	238	783	168	165	106	113	26	25	64
gene11748	LOC108867528	63	100	105	11	34	7	29	18	15	7	6	3
gene11749	LOC108867526	6	3	1	0	3	0	0	0	2	0	0	0
gene1175	LOC103950637	674	979	790	609	701	700	881	696	734	815	512	669
gene11750	LOC108867527	214	236	241	30	102	19	22	11	11	3	1	4
gene11751	LOC108865460	39	32	29	23	36	27	19	12	16	24	15	16
gene11752	LOC103951173	0	0	0	0	0	0	0	0	0	0	0	0
gene11753	LOC103951170	505	355	510	59	195	12	18	4	7	6	11	7
gene11754	LOC103951169	2	2	0	0	1	1	1	3	0	0	0	1
gene11755	LOC103951183	0	0	0	0	0	0	0	0	0	0	0	0
gene11756	LOC103951184	0	0	0	0	0	0	0	0	0	0	0	0
gene11757	LOC103951168	0	0	0	0	0	0	0	0	0	0	0	0
gene11758	LOC108867524	2	3	2	0	2	0	0	0	0	0	3	0
gene11759	LOC103951178	2	0	5	3	1	1	4	0	4	1	1	0
gene1176	LOC103950647	544	869	676	752	876	685	399	334	304	410	309	362
gene11760	LOC103951176	490	662	543	492	512	552	777	698	761	263	167	223
gene11761	LOC103951206	0	0	0	0	0	0	0	0	0	0	0	0
gene11762	LOC103951207	6	7	2	1	3	2	1	0	0	0	0	0
gene11763	LOC108867529	0	1	0	0	0	0	1	0	0	0	0	0
gene11764	LOC103951181	12	11	16	16	19	13	5	17	5	13	4	14
gene11765	LOC103951180	1	0	0	2	0	0	1	0	1	0	0	0
gene11766	LOC103951182	55	90	89	118	138	121	109	87	91	108	70	97
gene11767	LOC103951208	0	3	0	1	0	0	0	0	0	0	0	0
gene11768	LOC103951326	0	0	0	0	0	0	0	0	0	0	0	0
gene11769	LOC103951211	0	0	0	0	0	0	0	0	0	0	0	0
gene1177	LOC103950657	531	714	640	492	535	564	844	919	757	753	477	706
gene11770	LOC103951210	537	687	571	709	638	658	575	536	484	603	376	530
gene11771	LOC103951209	1425	1265	1636	1100	1308	1024	1314	1215	1162	1035	803	996
gene11772	LOC103951212	18	9	3	3	17	5	3	2	0	4	1	5
gene11773	LOC103951213	0	2	1	0	0	0	1	0	0	0	0	0
gene11774	LOC103951327	74	98	55	4	5	1	4	0	1	0	0	0
gene11775	LOC108867532	32	69	32	0	2	0	0	0	0	0	0	0
gene11776	LOC103951214	247	269	248	230	377	161	180	151	146	159	85	178
gene11777	LOC103951215	79	86	55	41	51	27	226	91	106	15	20	10
gene11778	LOC103951217	1	1	3	2	3	2	5	6	9	1	3	3
gene11779	LOC103951216	219	259	250	293	253	217	303	250	221	243	175	224
gene1178	LOC103955173	0	0	0	0	0	0	2	0	0	0	0	0
gene11780	LOC103951328	0	0	0	0	0	0	0	0	0	0	0	0
gene11781	LOC103951329	0	0	0	0	0	0	0	0	0	0	0	0
gene11782	LOC103951218	0	0	0	0	1	0	0	0	0	0	2	0
gene11783	LOC103951219	8	14	9	1	4	0	2	2	0	1	0	0
gene11784	LOC103951221	0	0	0	0	0	0	0	0	0	0	0	0
gene11785	LOC103951222	470	671	564	340	339	262	185	108	125	20	12	18
gene11786	LOC103951330	0	0	0	0	0	0	0	0	0	0	0	0
gene11787	LOC103951223	1247	1093	1036	886	2043	937	968	1237	847	1647	1119	1556
gene11788	LOC103951224	2285	3115	2842	3129	3272	3187	2721	2808	2410	3525	2269	2826
gene11789	LOC103951225	810	972	767	834	1157	853	1213	1184	1036	1343	1009	1219
gene1179	LOC103950667	50	66	53	79	30	95	93	234	110	759	456	787
gene11790	LOC103951331	0	0	0	0	0	0	0	1	0	0	0	0
gene11791	LOC108867533	0	0	0	0	0	0	0	0	0	0	0	0
gene11792	LOC103951226	0	0	1	6	3	3	1	1	0	0	0	2
gene11793	LOC103951332	200	297	359	174	258	156	123	120	96	162	100	105
gene11794	LOC103951333	18	17	15	0	4	2	2	1	1	2	1	0
gene11795	LOC103951231	182	205	245	208	292	246	160	154	130	143	104	171
[truncated: 40,196 more rows]
