# Supplementary material for: Metabolome and transcriptome profiling revealed the enhanced synthesis of volatile esters in Korla pear
Source: BMC Plant Biol. 2023 May 19;23:264. doi: 10.1186/s12870-023-04264-1 (PMC10197450; doi:10.1186/s12870-023-04264-1)
Supplement: Supplementary file 3 — Supplementary Material 3 [file 12870_2023_4264_MOESM3_ESM.xlsx]

## Sheet: cluster
Supplementary Table S7 Grouping information for gene expression pattern cluster
cluster 1	cluster 2	cluster 3	cluster 4	cluster 5	cluster 6	cluster 7	cluster 8	cluster 9
gene10015	gene10	gene100	gene0	gene10002	gene10008	gene10007	gene10001	gene10006
gene10022	gene10003	gene10013	gene1	gene10004	gene10009	gene10011	gene10005	gene10018
gene10042	gene10020	gene10021	gene1000	gene10012	gene1001	gene10026	gene10016	gene10019
gene10044	gene10023	gene10024	gene10038	gene1003	gene10010	gene10028	gene10048	gene10027
gene10068	gene10025	gene10031	gene10064	gene10047	gene10014	gene10053	gene10051	gene10032
gene10076	gene10037	gene10033	gene10071	gene10050	gene10017	gene10059	gene10055	gene1004
gene10086	gene10045	gene10043	gene10075	gene10074	gene1002	gene10073	gene10060	gene10046
gene10092	gene1005	gene10063	gene10146	gene10083	gene10030	gene1008	gene10061	gene10049
gene10093	gene10079	gene10066	gene10157	gene10103	gene10035	gene10084	gene10062	gene10054
gene10097	gene10102	gene10081	gene10158	gene10111	gene10041	gene10085	gene10067	gene10057
gene1010	gene10129	gene10091	gene10159	gene1012	gene10058	gene10099	gene1007	gene1006
gene10100	gene1013	gene10098	gene10169	gene10137	gene10069	gene10106	gene10072	gene10070
gene10132	gene10174	gene10114	gene10177	gene10154	gene10078	gene10108	gene10082	gene10087
gene10133	gene10203	gene10118	gene10179	gene10163	gene10080	gene10109	gene10112	gene10089
gene10134	gene10239	gene10121	gene10185	gene10172	gene10088	gene1011	gene10120	gene1009
gene10136	gene10243	gene10126	gene1019	gene10197	gene10101	gene10151	gene10135	gene10094
gene10142	gene10254	gene10130	gene10198	gene10202	gene10122	gene10152	gene1016	gene10119
gene10144	gene1026	gene10141	gene102	gene10209	gene10127	gene1017	gene10164	gene10131
gene10145	gene10265	gene10148	gene10200	gene10217	gene10128	gene10178	gene10166	gene1014
gene10149	gene10266	gene10168	gene10208	gene10270	gene10147	gene10199	gene10170	gene1015
gene10150	gene1027	gene10176	gene10245	gene1028	gene10161	gene10204	gene10171	gene10165
gene10155	gene10287	gene10190	gene10249	gene10285	gene10188	gene10206	gene10214	gene10182
gene10186	gene10288	gene10236	gene10261	gene10300	gene10193	gene1021	gene10219	gene10184
gene10187	gene10387	gene10264	gene10268	gene10301	gene10196	gene10210	gene1023	gene10189
gene10191	gene104	gene10276	gene10271	gene10305	gene10201	gene10228	gene10231	gene10205
gene10194	gene10406	gene10277	gene10278	gene10307	gene10211	gene10230	gene10234	gene10215
gene10195	gene10421	gene10293	gene1031	gene10312	gene10222	gene1024	gene10235	gene1022
gene10207	gene10423	gene10298	gene10316	gene10313	gene10223	gene1025	gene10250	gene10220
gene10212	gene1043	gene10304	gene10320	gene10325	gene10226	gene10279	gene10259	gene10221
gene10213	gene10470	gene10324	gene10321	gene10328	gene10262	gene10286	gene10273	gene10224
gene10218	gene10472	gene10329	gene10322	gene1034	gene10272	gene10303	gene10275	gene10225
gene10227	gene10473	gene10331	gene10330	gene1035	gene10297	gene10309	gene10281	gene10229
gene10233	gene1048	gene10342	gene10341	gene1036	gene1032	gene10310	gene10289	gene10238
gene10242	gene10503	gene10344	gene10356	gene10367	gene10336	gene10311	gene1029	gene10240
gene10246	gene10513	gene10346	gene10365	gene10370	gene10377	gene10314	gene10294	gene10241
gene10248	gene10523	gene10348	gene10375	gene10379	gene1038	gene10327	gene10295	gene10244
gene10252	gene10556	gene10349	gene10378	gene10382	gene10385	gene10347	gene10326	gene10247
gene10260	gene10576	gene10362	gene10393	gene10394	gene10389	gene10350	gene10332	gene10253
gene10269	gene10584	gene10381	gene1040	gene10397	gene10395	gene10352	gene10333	gene10256
gene10280	gene10586	gene10402	gene10405	gene10403	gene10407	gene10373	gene10334	gene10263
gene10282	gene10598	gene10415	gene10417	gene10425	gene10414	gene10380	gene10335	gene10267
gene10284	gene10602	gene10444	gene10419	gene10463	gene10437	gene10384	gene10357	gene10296
gene10318	gene10609	gene10445	gene10431	gene10465	gene10438	gene10386	gene10358	gene10299
gene10323	gene1061	gene10462	gene10468	gene10492	gene10443	gene10388	gene10361	gene10302
gene1033	gene10642	gene10469	gene10471	gene10494	gene10448	gene10390	gene10369	gene10306
gene10364	gene10649	gene1047	gene105	gene10510	gene10449	gene10392	gene10371	gene10308
gene10366	gene10650	gene10476	gene10524	gene10520	gene10450	gene10399	gene10396	gene10315
gene10374	gene10667	gene10498	gene10533	gene10526	gene1046	gene10400	gene10398	gene10319
gene10409	gene10692	gene10505	gene10540	gene10529	gene10464	gene10404	gene10416	gene10337
gene10413	gene10697	gene10512	gene10542	gene10530	gene10477	gene10422	gene10420	gene10339
gene10418	gene1070	gene10543	gene10549	gene10539	gene10497	gene10427	gene10428	gene10340
gene10426	gene10706	gene10554	gene10551	gene10541	gene10499	gene10436	gene10456	gene10345
gene10433	gene10714	gene10580	gene10557	gene10577	gene10525	gene1044	gene10466	gene10351
gene10439	gene10730	gene10581	gene10562	gene106	gene10537	gene10475	gene10479	gene10354
gene10441	gene10734	gene10592	gene10597	gene10620	gene10553	gene10480	gene10485	gene10355
gene10442	gene1076	gene10593	gene10607	gene10621	gene10566	gene10481	gene1050	gene10363
gene10447	gene10775	gene10600	gene10608	gene10630	gene10578	gene10482	gene10509	gene1037
gene10457	gene10780	gene10612	gene10624	gene10662	gene10582	gene10493	gene10516	gene10383
gene10459	gene10782	gene1062	gene10628	gene10671	gene10619	gene10504	gene10521	gene10391
gene10460	gene10822	gene1063	gene10636	gene10676	gene10632	gene10506	gene10555	gene10401
gene10478	gene10833	gene1064	gene10638	gene10679	gene10641	gene10515	gene10558	gene1041
gene10484	gene1089	gene10645	gene10640	gene1071	gene1066	gene1052	gene10575	gene1042
gene10500	gene109	gene1065	gene10647	gene10719	gene10683	gene10522	gene10587	gene10432
gene1051	gene10904	gene10685	gene10648	gene1072	gene10724	gene10546	gene10589	gene10446
gene10514	gene1091	gene10687	gene10651	gene1075	gene10727	gene1056	gene10591	gene1045
gene10532	gene10927	gene10688	gene10652	gene10759	gene10747	gene10563	gene10594	gene10467
gene10545	gene10942	gene10705	gene10656	gene10787	gene10773	gene10564	gene10595	gene10474
gene10547	gene10943	gene10721	gene10660	gene10800	gene10784	gene1057	gene10596	gene1049
gene10560	gene10947	gene10761	gene10684	gene10820	gene10785	gene1058	gene10616	gene10495
gene10561	gene10957	gene10762	gene10704	gene10840	gene10788	gene10583	gene10622	gene10496
gene10588	gene10962	gene10766	gene10710	gene10842	gene10823	gene1059	gene10637	gene10511
gene10603	gene10967	gene10768	gene10722	gene10852	gene10832	gene1060	gene10646	gene10519
gene10604	gene10989	gene1077	gene10738	gene10870	gene10835	gene10601	gene10663	gene10527
gene10610	gene10994	gene10777	gene10741	gene10879	gene10844	gene10617	gene10664	gene1053
gene10618	gene11	gene10778	gene10746	gene1088	gene10858	gene10631	gene10678	gene10531
gene10625	gene11005	gene1079	gene10749	gene10889	gene10872	gene10677	gene1068	gene10534
gene10627	gene1101	gene10793	gene10751	gene10890	gene10875	gene10690	gene10681	gene1054
gene10629	gene11014	gene10794	gene10765	gene10895	gene10882	gene10691	gene10686	gene1055
gene10634	gene11023	gene108	gene10789	gene10906	gene10891	gene10696	gene10695	gene10550
gene10665	gene11035	gene10803	gene10792	gene10910	gene10900	gene10703	gene10700	gene10565
gene10666	gene11038	gene10807	gene1080	gene10926	gene10907	gene10708	gene10707	gene10567
gene10680	gene11055	gene10812	gene10801	gene1095	gene10919	gene10712	gene10713	gene10568
gene10682	gene11074	gene10827	gene10805	gene10978	gene10929	gene10716	gene10718	gene10569
gene10689	gene11089	gene10841	gene10814	gene10987	gene10933	gene10745	gene10720	gene10571
gene10699	gene11094	gene10847	gene10834	gene10996	gene10937	gene10754	gene10725	gene10572
gene10711	gene11100	gene10862	gene1085	gene11015	gene10940	gene10756	gene10729	gene10599
gene10715	gene11103	gene10868	gene10863	gene11021	gene10944	gene10757	gene1073	gene10611
gene10731	gene11120	gene10878	gene10886	gene11065	gene10945	gene10764	gene10739	gene10613
gene10732	gene11130	gene10887	gene10893	gene11078	gene10952	gene10767	gene10748	gene10623
gene10740	gene11140	gene10888	gene10896	gene11088	gene10958	gene10771	gene10758	gene10626
gene10744	gene1115	gene1090	gene10916	gene11098	gene10969	gene10781	gene10769	gene10633
gene10752	gene11165	gene1092	gene10941	gene11101	gene10981	gene10786	gene10772	gene10635
gene10770	gene11168	gene10923	gene10956	gene11115	gene10995	gene10790	gene10776	gene10639
gene10774	gene112	gene10959	gene10966	gene11132	gene11004	gene10791	gene10797	gene10643
gene10779	gene11201	gene10968	gene10971	gene11155	gene11012	gene10818	gene10799	gene10653
gene1078	gene11206	gene10974	gene10973	gene11163	gene11019	gene10821	gene10804	gene10655
gene10783	gene11226	gene10983	gene10976	gene11164	gene11020	gene10829	gene10810	gene10657
gene10796	gene11228	gene11002	gene1098	gene11171	gene11029	gene10838	gene10811	gene10661
gene10813	gene11230	gene11018	gene1103	gene11176	gene1104	gene10839	gene10815	gene107
gene10816	gene11248	gene11040	gene11059	gene1118	gene11046	gene10859	gene10828	gene10701
gene10819	gene11254	gene11051	gene11081	gene11181	gene11069	gene10874	gene10837	gene10702
gene1083	gene11258	gene1108	gene11083	gene1119	gene11070	gene10881	gene10846	gene10717
gene1084	gene11325	gene11082	gene11091	gene11195	gene11072	gene10883	gene10864	gene10723
gene10845	gene11326	gene11086	gene11096	gene11218	gene11079	gene10903	gene10865	gene10728
gene10848	gene11337	gene1109	gene1110	gene11223	gene11097	gene10911	gene10871	gene10736
gene10850	gene1134	gene11092	gene11131	gene11225	gene1112	gene10925	gene10876	gene10737
gene10851	gene11351	gene11099	gene11146	gene11237	gene11152	gene10928	gene10901	gene10742
gene1086	gene11382	gene111	gene11147	gene11249	gene11166	gene10930	gene10934	gene10750
gene10861	gene11389	gene11109	gene11158	gene11252	gene11193	gene10936	gene1096	gene10755
gene1087	gene11397	gene11118	gene11167	gene11259	gene1120	gene10939	gene10975	gene10795
gene10880	gene11436	gene11119	gene11179	gene11276	gene11216	gene10946	gene10977	gene10809
gene10884	gene11439	gene11126	gene11180	gene11285	gene11217	gene10960	gene10979	gene1081
gene10885	gene11441	gene1113	gene11191	gene11286	gene11219	gene10964	gene10980	gene1082
gene10892	gene11442	gene11135	gene11197	gene11288	gene11229	gene10992	gene10982	gene10824
gene10899	gene11445	gene11172	gene11211	gene11289	gene11324	gene11001	gene10986	gene10826
gene10902	gene11462	gene11187	gene11267	gene11293	gene11331	gene11003	gene1099	gene10836
gene10908	gene11463	gene11194	gene11279	gene11297	gene11340	gene11009	gene1100	gene10843
gene10917	gene11465	gene11203	gene11296	gene11300	gene11346	gene11010	gene11016	gene10849
gene10918	gene11482	gene11207	gene113	gene11350	gene11349	gene11017	gene11027	gene10860
gene10920	gene11486	gene1121	gene11302	gene11374	gene11365	gene11022	gene11030	gene10866
gene1097	gene11488	gene11236	gene11327	gene11375	gene11373	gene11024	gene11042	gene10869
gene10970	gene11495	gene11243	gene11328	gene11380	gene11379	gene11025	gene1105	gene10877
gene10984	gene11502	gene11253	gene11332	gene11385	gene114	gene11026	gene11053	gene10894
gene10985	gene11505	gene11264	gene11343	gene11388	gene1140	gene11047	gene11057	gene10897
gene10990	gene11512	gene11270	gene11347	gene11398	gene11400	gene11050	gene11061	gene10905
gene10993	gene11522	gene11271	gene1136	gene11402	gene11409	gene11054	gene11066	gene10912
gene11006	gene11535	gene1132	gene11362	gene11408	gene11421	gene11056	gene11093	gene10913
gene11028	gene11537	gene11342	gene11367	gene11410	gene11454	gene11067	gene11102	gene10915
gene11033	gene11557	gene11353	gene11416	gene11412	gene11456	gene11077	gene11105	gene10921
gene11034	gene11560	gene11359	gene11420	gene11414	gene11461	gene11107	gene11113	gene10924
gene11039	gene11561	gene11361	gene11430	gene1143	gene11479	gene11111	gene11137	gene10931
gene11049	gene11580	gene11366	gene11435	gene11437	gene11481	gene11128	gene11142	gene10935
gene11052	gene11589	gene11381	gene11440	gene11453	gene11484	gene11129	gene11145	gene1094
gene1106	gene1159	gene11392	gene11455	gene11458	gene11506	gene11139	gene11154	gene10948
gene11060	gene11595	gene11404	gene11457	gene11470	gene11524	gene1114	gene11178	gene10949
gene11064	gene11619	gene11415	gene11460	gene11473	gene11525	gene11143	gene11186	gene10950
gene11071	gene11621	gene11419	gene11466	gene11475	gene11534	gene11159	gene11189	gene10951
gene11110	gene11636	gene11424	gene11469	gene1149	gene11548	gene1117	gene11192	gene10954
gene11116	gene11637	gene11446	gene11494	gene115	gene11549	gene11174	gene11199	gene10955
gene11125	gene11672	gene11447	gene11496	gene11507	gene11591	gene11190	gene11220	gene10963
gene11133	gene11675	gene11464	gene1150	gene11510	gene11594	gene11198	gene11221	gene10965
gene11141	gene1169	gene11471	gene11503	gene11517	gene11618	gene11202	gene11224	gene10972
gene11170	gene11690	gene11483	gene11514	gene11533	gene11627	gene11205	gene1124	gene10991
gene11175	gene11710	gene11490	gene11515	gene11538	gene11643	gene11208	gene11247	gene10997
gene11177	gene11714	gene11508	gene1152	gene11544	gene11651	gene1122	gene1125	gene10999
gene11183	gene11716	gene11516	gene11521	gene11551	gene11663	gene11233	gene11251	gene11000
gene11204	gene1173	gene1157	gene11529	gene11568	gene11666	gene11234	gene1126	gene11007
gene1123	gene11735	gene116	gene11531	gene11590	gene11673	gene11235	gene11281	gene11011
gene11240	gene1176	gene11605	gene11532	gene11593	gene11681	gene11244	gene11290	gene11013
gene11242	gene11764	gene11606	gene11539	gene11617	gene11691	gene11255	gene11304	gene1102
gene11245	gene11770	gene11613	gene1155	gene11628	gene117	gene11280	gene11322	gene11031
gene11246	gene11772	gene11623	gene1158	gene11629	gene11700	gene11283	gene11330	gene11032
gene11262	gene11776	gene11682	gene11583	gene1163	gene11713	gene11298	gene11341	gene11036
gene11263	gene11795	gene11688	gene11601	gene11630	gene11754	gene11299	gene11371	gene11037
gene11273	gene11798	gene11689	gene11609	gene11647	gene11759	gene11308	gene11376	gene11041
gene11274	gene11806	gene11692	gene11612	gene11649	gene11760	gene11321	gene11399	gene11058
gene11277	gene11811	gene11703	gene11616	gene11656	gene11763	gene11333	gene11401	gene11068
gene11278	gene11812	gene11704	gene1162	gene11687	gene11765	gene11363	gene11411	gene1107
gene11282	gene11822	gene11705	gene11620	gene11697	gene11779	gene11369	gene11425	gene11073
gene11284	gene11823	gene11706	gene11626	gene11698	gene1180	gene11372	gene11426	gene11080
gene1129	gene11831	gene11709	gene11632	gene11702	gene11809	gene11395	gene11429	gene11087
gene11295	gene11834	gene11711	gene11638	gene11727	gene11810	gene11432	gene1144	gene11095
gene1130	gene11849	gene11717	gene11644	gene11730	gene11827	gene11433	gene11451	gene11104
gene11305	gene11854	gene11719	gene11645	gene11732	gene1184	gene11434	gene11452	gene11106
gene1131	gene11876	gene11722	gene11646	gene1177	gene1185	gene1147	gene11468	gene1111
gene11313	gene11878	gene11725	gene11657	gene11777	gene11866	gene11474	gene11477	gene11121
gene11320	gene11879	gene11741	gene11661	gene11778	gene11867	gene11489	gene11478	gene11122
gene11323	gene11883	gene11745	gene11669	gene1178	gene11874	gene11493	gene11485	gene11127
gene11334	gene11893	gene11766	gene11676	gene11790	gene11898	gene11498	gene11487	gene11136
gene11338	gene11904	gene11788	gene11679	gene11813	gene11905	gene1153	gene11499	gene11138
gene11339	gene11910	gene11792	gene11701	gene11847	gene11913	gene11576	gene11500	gene11148
gene1135	gene11914	gene11796	gene11715	gene11857	gene11924	gene11581	gene11513	gene11156
gene11352	gene11923	gene11802	gene11723	gene11859	gene11927	gene11582	gene11518	gene1116
gene11360	gene11926	gene11803	gene11724	gene11880	gene11933	gene11592	gene11519	gene11173
gene1137	gene11951	gene11807	gene11729	gene11890	gene1195	gene11608	gene11526	gene11184
gene11370	gene11952	gene11817	gene11731	gene11891	gene11967	gene11634	gene11530	gene11188
gene11378	gene11977	gene11858	gene11751	gene11896	gene11975	gene11659	gene1154	gene11196
gene11386	gene11980	gene1186	gene11762	gene11897	gene11978	gene11664	gene11540	gene11209
gene11387	gene11994	gene11884	gene11767	gene11916	gene11982	gene11684	gene11566	gene11210
gene11403	gene11995	gene11885	gene11771	gene11918	gene11984	gene11712	gene11567	gene11214
gene11407	gene1200	gene11915	gene11785	gene11947	gene11990	gene11738	gene11569	gene11215
gene11448	gene12027	gene11917	gene11793	gene11948	gene12001	gene11739	gene11572	gene11222
gene11449	gene12028	gene11939	gene11801	gene11956	gene12002	gene118	gene11575	gene11231
gene1145	gene12029	gene11950	gene11805	gene11965	gene12034	gene11808	gene11579	gene11261
gene1146	gene12037	gene11957	gene11819	gene11973	gene12060	gene11816	gene11597	gene11266
gene11467	gene12048	gene11960	gene11832	gene11981	gene12068	gene11825	gene11600	gene11268
gene11476	gene12049	gene11970	gene11838	gene11989	gene12081	gene11837	gene11603	gene11269
gene11504	gene12057	gene11979	gene11841	gene11991	gene12084	gene11839	gene11631	gene1127
gene11520	gene12061	gene11992	gene11844	gene120	gene12095	gene11840	gene1164	gene1128
gene11547	gene12064	gene12013	gene11851	gene12006	gene12109	gene11877	gene11650	gene11291
gene11559	gene1207	gene12042	gene1189	gene12009	gene12122	gene11882	gene11655	gene11292
gene11574	gene12071	gene1206	gene11899	gene12011	gene12125	gene11887	gene11677	gene11294
gene11588	gene1208	gene12067	gene11906	gene12016	gene12126	gene11894	gene11678	gene11306
gene11599	gene12087	gene12075	gene11908	gene12019	gene12149	gene1191	gene11699	gene11307
gene11604	gene1209	gene12078	gene11912	gene12038	gene12184	gene1193	gene1172	gene11311
gene11648	gene12096	gene12082	gene1192	gene12045	gene12190	gene11932	gene11726	gene11312
gene1165	gene12101	gene12119	gene11921	gene12056	gene12203	gene11943	gene11734	gene11314
gene11652	gene12103	gene12124	gene11922	gene12062	gene12212	gene11974	gene11737	gene11315
gene1166	gene12110	gene12138	gene11959	gene12073	gene12217	gene1201	gene11789	gene11316
gene11667	gene12111	gene12176	gene11986	gene12108	gene12221	gene12014	gene11821	gene11317
gene11670	gene12140	gene12185	gene11997	gene1213	gene12223	gene12017	gene11836	gene11318
gene11683	gene12158	gene12188	gene12010	gene12148	gene12234	gene12044	gene1187	gene11319
gene11685	gene12159	gene12205	gene12039	gene12155	gene12256	gene12046	gene11875	gene11329
gene1170	gene12166	gene12208	gene1204	gene12160	gene12261	gene12050	gene1188	gene11335
gene11718	gene12206	gene12225	gene12041	gene12161	gene12277	gene12053	gene11886	gene11336
gene11720	gene1223	gene12232	gene12066	gene12179	gene12278	gene12055	gene119	gene11345
gene11782	gene12246	gene12235	gene12069	gene12181	gene12279	gene12063	gene11911	gene11348
gene11787	gene1226	gene1224	gene12086	gene12189	gene12281	gene12065	gene11919	gene11355
gene1179	gene12260	gene12248	gene12090	gene12195	gene12285	gene12074	gene11931	gene11357
gene11799	gene12268	gene12266	gene12102	gene12201	gene12296	gene12077	gene11969	gene11368
gene11800	gene1227	gene12271	gene12117	gene1222	gene12301	gene12127	gene11976	gene11384
gene11820	gene12276	gene12283	gene12121	gene12220	gene12314	gene12133	gene11985	gene11391
gene11824	gene1230	gene1229	gene1214	gene12231	gene1232	gene12143	gene11993	gene11393
gene1183	gene12309	gene123	gene12151	gene12242	gene12333	gene12147	gene11998	gene11394
gene11842	gene12318	gene12306	gene12168	gene12247	gene12334	gene1216	gene11999	gene11405
gene11861	gene12328	gene12308	gene12174	gene12255	gene12342	gene12173	gene12000	gene11406
gene11862	gene12336	gene1231	gene12182	gene12272	gene12355	gene12177	gene12004	gene11413
gene11863	gene12348	gene12311	gene12186	gene1228	gene12372	gene1219	gene12015	gene11417
gene11865	gene1235	gene12312	gene12213	gene12288	gene12374	gene12199	gene12018	gene11418
gene11895	gene12367	gene12317	gene12214	gene12293	gene12375	gene12209	gene12020	gene1142
gene11907	gene12394	gene12322	gene12218	gene12294	gene12393	gene1221	gene12021	gene11431
gene11920	gene12395	gene12327	gene12228	gene12299	gene12398	gene12211	gene12022	gene11438
gene11930	gene12396	gene12338	gene12251	gene12302	gene12404	gene12215	gene12023	gene11443
gene11936	gene124	gene12344	gene12257	gene12305	gene1241	gene12230	gene12025	gene11444
gene11940	gene12410	gene12345	gene12259	gene12326	gene12417	gene12236	gene12026	gene1148
gene11944	gene12425	gene12363	gene12265	gene12337	gene12418	gene12238	gene12030	gene11491
gene11949	gene12433	gene12380	gene12275	gene12343	gene12428	gene12270	gene12032	gene11497
gene11966	gene12437	gene12391	gene12286	gene12353	gene12430	gene12289	gene12033	gene11509
gene1197	gene12438	gene12405	gene12298	gene12359	gene12435	gene12310	gene12036	gene1151
gene1198	gene1244	gene12412	gene12304	gene12362	gene12456	gene12330	gene12072	gene11511
gene11988	gene12450	gene12419	gene12307	gene12373	gene12464	gene12341	gene12080	gene11523
gene11996	gene12455	gene12426	gene12316	gene12460	gene12476	gene12356	gene12083	gene11527
gene12005	gene12472	gene12444	gene12331	gene1247	gene12491	gene12371	gene12085	gene11528
gene12007	gene12477	gene1245	gene12332	gene12471	gene12505	gene1239	gene12088	gene11536
gene1202	gene1248	gene12465	gene12339	gene12483	gene12506	gene12390	gene12092	gene11542
gene12024	gene12489	gene12478	gene12340	gene12486	gene12512	gene12392	gene1210	gene11550
gene12031	gene12493	gene12490	gene12350	gene12494	gene12513	gene12401	gene12118	gene11556
gene12035	gene1251	gene12499	gene12357	gene12527	gene12571	gene12406	gene12120	gene11558
gene12043	gene12525	gene1250	gene12364	gene12528	gene12576	gene12454	gene12142	gene1156
gene12051	gene12555	gene12504	gene12376	gene1253	gene12580	gene12462	gene12144	gene11564
gene12052	gene12556	gene12508	gene12379	gene12537	gene12592	gene12467	gene12157	gene11565
gene12054	gene12584	gene12510	gene12382	gene1255	gene12601	gene12468	gene12162	gene11584
gene12058	gene12594	gene12511	gene12383	gene12558	gene12603	gene12469	gene12163	gene11585
gene12059	gene12621	gene1254	gene12388	gene12559	gene12609	gene12485	gene12178	gene11586
gene12097	gene12632	gene12553	gene12413	gene1256	gene12622	gene1249	gene1218	gene11587
gene12098	gene12672	gene12567	gene12416	gene12572	gene12631	gene12495	gene12187	gene11596
gene12105	gene12678	gene12569	gene12422	gene1258	gene12633	gene12497	gene12191	gene11598
gene12106	gene12679	gene12570	gene12436	gene12598	gene12634	gene12515	gene12192	gene1160
gene12128	gene12689	gene12579	gene12451	gene12602	gene12636	gene12517	gene12194	gene1161
gene12132	gene12696	gene12612	gene12452	gene12628	gene12637	gene12519	gene1220	gene11611
gene12134	gene12722	gene12665	gene12470	gene1263	gene12643	gene1252	gene12216	gene11622
gene12141	gene12748	gene12682	gene12480	gene12635	gene12647	gene12529	gene12224	gene11624
gene12146	gene12760	gene12683	gene12501	gene12651	gene1266	gene12530	gene12241	gene11625
gene12150	gene12765	gene12687	gene12523	gene12654	gene12662	gene12539	gene12245	gene11658
gene12153	gene12783	gene12703	gene12524	gene12671	gene1267	gene12541	gene12252	gene11660
gene12156	gene12803	gene12710	gene12545	gene12674	gene12692	gene12543	gene12262	gene11662
gene12164	gene12804	gene12713	gene12550	gene12675	gene12707	gene12608	gene12263	gene1167
gene12165	gene12808	gene12724	gene12552	gene12691	gene12709	gene12614	gene12273	gene11671
gene12167	gene1281	gene12736	gene12554	gene12693	gene12734	gene12625	gene12287	gene11674
gene12169	gene12816	gene12745	gene12575	gene12729	gene12740	gene12655	gene12313	gene1168
gene12183	gene12818	gene1275	gene12590	gene12730	gene12749	gene12660	gene12323	gene11680
gene12202	gene12827	gene12751	gene12604	gene12742	gene12755	gene12681	gene12335	gene1171
gene12222	gene12860	gene12770	gene12606	gene12754	gene1277	gene12686	gene1234	gene11728
gene12229	gene12886	gene12777	gene1262	gene12756	gene12786	gene12700	gene12349	gene11733
gene12233	gene12901	gene12794	gene12630	gene12758	gene12787	gene12711	gene12368	gene11736
gene12240	gene12910	gene12821	gene12644	gene12774	gene12796	gene12731	gene12370	gene11743
gene12254	gene12914	gene12845	gene12645	gene12779	gene1280	gene12738	gene12384	gene11744
gene12258	gene12924	gene12846	gene12650	gene12852	gene12807	gene1276	gene12389	gene11747
gene12282	gene12926	gene1285	gene12658	gene12864	gene12824	gene12769	gene12397	gene11748
gene12290	gene12933	gene12862	gene12673	gene12876	gene12853	gene12775	gene12402	gene11749
gene12291	gene12934	gene12912	gene1268	gene12881	gene12859	gene12776	gene12408	gene1175
gene12315	gene12935	gene12916	gene12704	gene12882	gene1286	gene12778	gene12420	gene11750
gene12319	gene12942	gene12936	gene12706	gene12894	gene12872	gene12780	gene12439	gene11753
gene1233	gene12952	gene12954	gene1272	gene12896	gene12885	gene12798	gene12458	gene11758
gene12346	gene12955	gene12958	gene12725	gene1292	gene12908	gene12799	gene12461	gene11773
gene12347	gene12964	gene12961	gene12735	gene12920	gene12923	gene12812	gene12487	gene11774
gene12351	gene1297	gene12966	gene12757	gene12938	gene12937	gene12854	gene12496	gene11775
gene12358	gene12988	gene12978	gene12771	gene1294	gene12962	gene12877	gene12500	gene11783
gene12365	gene12997	gene12981	gene1278	gene12959	gene12992	gene12889	gene12503	gene11794
gene12378	gene13000	gene12991	gene12793	gene12960	gene13006	gene1289	gene12514	gene11797
gene1238	gene13015	gene12994	gene12795	gene12979	gene13017	gene12897	gene12521	gene1181
gene12381	gene13047	gene13005	gene1282	gene12985	gene13027	gene12907	gene12526	gene11815
gene12403	gene1305	gene13008	gene12822	gene12987	gene13053	gene12915	gene12534	gene1182
gene12407	gene13052	gene1303	gene12837	gene12999	gene13056	gene12925	gene12538	gene11833
gene12411	gene13059	gene13037	gene12842	gene13003	gene13064	gene12929	gene12540	gene11843
gene1242	gene13073	gene13038	gene12861	gene13012	gene13074	gene1293	gene12544	gene11845
gene12424	gene13100	gene13043	gene12865	gene13013	gene1308	gene12932	gene12566	gene11852
gene12427	gene13122	gene13050	gene12867	gene13016	gene1309	gene12941	gene12585	gene11855
gene12431	gene13131	gene13051	gene12869	gene13022	gene13093	gene12944	gene12586	gene11856
gene12457	gene13132	gene13057	gene12880	gene13029	gene13110	gene12951	gene1261	gene11860
gene1246	gene13140	gene13061	gene1290	gene13032	gene1312	gene12974	gene12613	gene11864
gene12463	gene13150	gene13063	gene12902	gene13039	gene13120	gene12976	gene12620	gene11869
gene12473	gene13152	gene13088	gene12909	gene13041	gene13133	gene12977	gene12624	gene11870
gene12474	gene13154	gene1311	gene12963	gene13044	gene13137	gene12998	gene12649	gene11871
gene12498	gene13164	gene13121	gene12969	gene1307	gene1314	gene1300	gene1265	gene11888
gene12507	gene13170	gene13129	gene12986	gene13072	gene13144	gene1301	gene12657	gene11889
gene12516	gene1319	gene13138	gene13002	gene13080	gene13158	gene13019	gene12670	gene11892
gene12531	gene13191	gene13145	gene13007	gene13097	gene13159	gene13020	gene12690	gene1190
gene12535	gene13207	gene13149	gene13010	gene13099	gene13161	gene13024	gene12694	gene11903
gene12542	gene13211	gene13160	gene13071	gene13116	gene13168	gene13026	gene12695	gene11934
gene12546	gene13242	gene13163	gene13086	gene13124	gene1317	gene13031	gene12723	gene11937
gene12573	gene13258	gene13172	gene13109	gene13151	gene13173	gene13036	gene12733	gene11938
gene12574	gene1326	gene1318	gene13112	gene13162	gene13174	gene1306	gene12743	gene11953
gene12583	gene13274	gene13182	gene13128	gene13194	gene13196	gene13069	gene12744	gene11961
gene1259	gene1329	gene13183	gene13141	gene132	gene13208	gene13082	gene12750	gene11962
gene12591	gene1330	gene13215	gene13195	gene1320	gene13212	gene13101	gene12752	gene11971
gene12599	gene13329	gene13217	gene13205	gene13202	gene13214	gene13105	gene12759	gene11972
gene126	gene13334	gene13224	gene1321	gene13203	gene13225	gene13135	gene12761	gene11983
gene12605	gene13357	gene13229	gene13220	gene13213	gene13232	gene1315	gene12766	gene12
gene12610	gene13367	gene13231	gene13252	gene1322	gene13237	gene13153	gene12767	gene12003
gene12618	gene1337	gene13239	gene13273	gene13226	gene13240	gene13156	gene12781	gene12008
gene12623	gene13392	gene13241	gene13284	gene13260	gene13244	gene13169	gene12791	gene1203
gene12626	gene13402	gene13248	gene13299	gene1327	gene13261	gene13177	gene12797	gene12047
gene12627	gene13419	gene13265	gene13315	gene1328	gene13267	gene13179	gene12800	gene1205
gene12638	gene13424	gene13282	gene1332	gene13285	gene13298	gene13185	gene12829	gene12089
gene12639	gene13426	gene13283	gene13323	gene13286	gene13312	gene13193	gene12836	gene12091
gene1264	gene13435	gene13296	gene13355	gene13289	gene13318	gene13198	gene1284	gene12099
gene12646	gene13436	gene133	gene13356	gene13293	gene13325	gene13206	gene12841	gene121
gene12656	gene13445	gene13300	gene13359	gene13330	gene13328	gene13210	gene12863	gene12100
gene12667	gene13459	gene1331	gene13368	gene13338	gene13332	gene13227	gene12874	gene12104
gene12697	gene1346	gene1333	gene13407	gene13339	gene13336	gene13228	gene12875	gene12115
gene12701	gene13465	gene13343	gene13408	gene13348	gene13372	gene13263	gene12878	gene1212
gene12715	gene13478	gene13358	gene13428	gene13351	gene13379	gene13277	gene1288	gene12123
gene12747	gene13499	gene13362	gene1343	gene13360	gene13381	gene13309	gene12884	gene12129
gene12753	gene13509	gene13366	gene13477	gene13364	gene13406	gene13311	gene12892	gene12130
gene12772	gene13510	gene13370	gene13504	gene13365	gene13463	gene13319	gene12893	gene12131
gene12773	gene13531	gene13385	gene13507	gene13380	gene13467	gene13327	gene1291	gene12135
gene12782	gene13548	gene13386	gene1355	gene134	gene13475	gene1334	gene12919	gene1215
gene12792	gene13559	gene1339	gene13558	gene13418	gene13479	gene13375	gene12939	gene12152
gene12802	gene1356	gene13393	gene13563	gene13457	gene1348	gene13395	gene12967	gene12154
gene12814	gene13566	gene1340	gene13568	gene13462	gene13481	gene13396	gene1298	gene12172
gene12817	gene13597	gene13405	gene13583	gene13468	gene13493	gene13400	gene12989	gene12180
gene12819	gene13602	gene13417	gene1359	gene13470	gene13520	gene13404	gene12990	gene12198
gene12823	gene13607	gene13422	gene13604	gene13472	gene13523	gene13413	gene12996	gene122
gene12828	gene13609	gene13425	gene13634	gene13483	gene13542	gene13423	gene13004	gene12207
gene12830	gene13616	gene13430	gene13663	gene13485	gene13580	gene13433	gene13014	gene12210
gene12831	gene13651	gene13442	gene13669	gene13489	gene1361	gene13448	gene1302	gene12219
gene12851	gene13659	gene13444	gene13692	gene1349	gene13612	gene13449	gene13021	gene12226
gene1287	gene13661	gene13453	gene13706	gene13490	gene1362	gene13451	gene13030	gene12227
gene12870	gene13667	gene13476	gene13709	gene13495	gene13630	gene13454	gene13035	gene12237
gene12871	gene1367	gene13487	gene13710	gene135	gene13636	gene13466	gene13042	gene12250
gene12879	gene13685	gene13494	gene13723	gene13500	gene13643	gene13505	gene13049	gene12253
gene12883	gene1371	gene13498	gene13724	gene13517	gene13654	gene13506	gene13065	gene12264
gene12890	gene1372	gene1350	gene13725	gene13526	gene13679	gene13528	gene13081	gene12274
gene129	gene13722	gene13502	gene13726	gene13534	gene13682	gene13543	gene13084	gene12280
gene12922	gene13734	gene13503	gene13727	gene13537	gene13695	gene13552	gene13090	gene12320
gene12927	gene13746	gene13508	gene13743	gene13541	gene13697	gene13567	gene13092	gene12321
gene12931	gene1375	gene1351	gene13744	gene13553	gene137	gene13608	gene13106	gene12329
gene12949	gene1376	gene13511	gene13779	gene13560	gene13700	gene13619	gene13118	gene12352
gene12965	gene13763	gene1353	gene13782	gene1357	gene13748	gene13631	gene13130	gene12354
gene12972	gene13790	gene13532	gene13783	gene13570	gene1377	gene13633	gene13147	gene12360
gene12973	gene13796	gene13538	gene13810	gene13576	gene13818	gene13639	gene1316	gene12361
gene12982	gene13801	gene13547	gene13825	gene13579	gene13830	gene13641	gene13165	gene12366
gene12983	gene13808	gene13549	gene13831	gene13581	gene13841	gene13647	gene13189	gene12385
gene12984	gene13809	gene13565	gene13850	gene13589	gene13848	gene13662	gene13233	gene12387
gene1299	gene13811	gene13578	gene13871	gene136	gene1386	gene13677	gene13235	gene12400
gene12995	gene13816	gene13584	gene13882	gene13620	gene13874	gene13683	gene13238	gene12409
gene13018	gene13838	gene13595	gene13888	gene1363	gene13880	gene13689	gene13243	gene12414
gene13025	gene13842	gene13601	gene13895	gene13649	gene13885	gene13702	gene13253	gene12415
gene13033	gene13849	gene13642	gene13911	gene13650	gene13886	gene13728	gene13256	gene12421
gene13034	gene13851	gene13646	gene13934	gene13714	gene13890	gene13731	gene13262	gene12423
gene13040	gene13853	gene13655	gene13952	gene13733	gene13891	gene13752	gene13270	gene12432
gene13046	gene13856	gene13668	gene1397	gene13742	gene13898	gene13791	gene13297	gene12440
gene13054	gene13860	gene13670	gene13972	gene13797	gene139	gene13806	gene13306	gene12441
gene13060	gene13865	gene13674	gene13983	gene13799	gene13904	gene13864	gene13310	gene12442
gene13066	gene13887	gene13684	gene14021	gene13803	gene13913	gene13869	gene13321	gene12443
gene13067	gene13892	gene13691	gene14022	gene13817	gene13965	gene1387	gene13324	gene12445
gene13068	gene13916	gene13693	gene14027	gene13819	gene13973	gene13879	gene13326	gene12448
gene13070	gene13924	gene13698	gene14029	gene13823	gene13975	gene1388	gene13337	gene12449
gene13076	gene1393	gene13699	gene14030	gene13839	gene13981	gene13907	gene13344	gene12453
gene13077	gene13950	gene13704	gene14032	gene1384	gene13991	gene13918	gene13349	gene12466
gene13085	gene13953	gene13707	gene14049	gene13840	gene13999	gene13921	gene1336	gene12482
gene13087	gene13955	gene13721	gene14050	gene13846	gene14033	gene13939	gene13369	gene12484
gene13098	gene13956	gene13732	gene14057	gene13857	gene14041	gene13959	gene13377	gene12488
gene13102	gene13966	gene13740	gene14058	gene13858	gene14069	gene13963	gene13391	gene12520
gene13103	gene13967	gene13781	gene14082	gene13861	gene14073	gene13976	gene13399	gene12532
gene13113	gene13971	gene13795	gene14088	gene13862	gene14074	gene13977	gene13411	gene12533
gene13115	gene14001	gene13800	gene14095	gene13863	gene1411	gene13984	gene13416	gene12536
gene13117	gene14037	gene13822	gene14099	gene13903	gene14110	gene13995	gene13434	gene12547
gene13134	gene14038	gene13827	gene14111	gene1392	gene14134	gene13998	gene13446	gene12551
gene13148	gene14044	gene13829	gene1412	gene13923	gene14137	gene14012	gene13458	gene12557
gene13155	gene14091	gene13867	gene14125	gene13925	gene14148	gene1402	gene13460	gene12564
gene13175	gene14112	gene13883	gene14126	gene1394	gene14159	gene1404	gene13469	gene12568
gene13178	gene14157	gene13899	gene14130	gene1398	gene14165	gene14048	gene13473	gene1257
gene13180	gene14169	gene13912	gene14142	gene13988	gene1417	gene14062	gene13480	gene12595
gene13181	gene14196	gene13919	gene14158	gene1399	gene14178	gene14070	gene13486	gene12607
gene13184	gene14199	gene13927	gene1416	gene1400	gene14179	gene14071	gene13488	gene12616
gene13186	gene142	gene13937	gene14170	gene1401	gene14189	gene14076	gene13497	gene12617
gene13190	gene14209	gene13942	gene14191	gene14011	gene1419	gene14086	gene13501	gene12619
gene13192	gene14220	gene13946	gene14245	gene14043	gene14206	gene14096	gene13514	gene12629
gene13197	gene14236	gene13947	gene14246	gene1405	gene14213	gene14106	gene13527	gene12641
gene13200	gene14259	gene13949	gene14252	gene14060	gene14249	gene14115	gene13533	gene12642
gene13201	gene14276	gene13951	gene1426	gene14066	gene14251	gene14133	gene1354	gene12648
gene13230	gene14280	gene13954	gene14273	gene1407	gene14258	gene14154	gene13546	gene12661
gene1324	gene14298	gene13985	gene14278	gene14080	gene14313	gene14164	gene13555	gene12668
gene13254	gene14308	gene13996	gene14279	gene14084	gene14344	gene14174	gene13592	gene12680
gene13255	gene14363	gene14005	gene1428	gene14100	gene14368	gene14185	gene13593	gene1270
gene13257	gene14373	gene14008	gene14316	gene14103	gene14369	gene14187	gene13600	gene12705
gene13259	gene14393	gene14023	gene14334	gene14104	gene14376	gene14194	gene13610	gene12708
gene13290	gene14398	gene14042	gene14337	gene14114	gene14384	gene14201	gene13611	gene1271
gene13301	gene1441	gene14045	gene14362	gene14118	gene14395	gene14211	gene13627	gene12712
gene13302	gene1443	gene14047	gene14371	gene14123	gene14396	gene14221	gene13628	gene12714
gene13304	gene1444	gene1408	gene14372	gene14127	gene14439	gene14222	gene1364	gene12720
gene13305	gene14490	gene14081	gene14392	gene14131	gene14474	gene14229	gene13640	gene1273
gene13320	gene14491	gene14092	gene14429	gene14151	gene14488	gene14248	gene13645	gene12739
gene13333	gene14541	gene14108	gene14435	gene14155	gene14495	gene1425	gene13648	gene1274
gene1335	gene14552	gene14116	gene14472	gene14168	gene14521	gene14250	gene1365	gene12746
gene13361	gene14555	gene14119	gene14473	gene1418	gene14530	gene14281	gene13664	gene12763
gene13373	gene1457	gene14120	gene14496	gene14180	gene14564	gene14283	gene13665	gene12784
gene13374	gene14578	gene14122	gene1452	gene14207	gene14566	gene14286	gene13678	gene12788
gene1338	gene14622	gene1413	gene14535	gene14223	gene14570	gene1429	gene13681	gene12789
gene13387	gene14629	gene14136	gene14544	gene14224	gene14574	gene14297	gene1369	gene128
gene13397	gene14652	gene14150	gene14545	gene14227	gene14575	gene14306	gene13696	gene12801
gene13398	gene14679	gene14203	gene14554	gene14228	gene14588	gene14314	gene1370	gene12811
gene13403	gene147	gene14204	gene1456	gene14234	gene14623	gene14323	gene13703	gene12813
gene13410	gene14713	gene14205	gene14562	gene14235	gene14625	gene14326	gene13705	gene12815
gene13412	gene14720	gene1421	gene14587	gene14272	gene14631	gene14327	gene13719	gene12820
gene13414	gene14724	gene14247	gene14592	gene14274	gene14634	gene14387	gene13741	gene12833
gene13421	gene14728	gene14277	gene14595	gene14296	gene14636	gene1439	gene13747	gene12835
gene13447	gene14740	gene14295	gene14600	gene14319	gene14637	gene14402	gene13753	gene12838
gene13484	gene14781	gene14302	gene14602	gene14339	gene14645	gene14419	gene13759	gene12843
gene13496	gene14792	gene14303	gene14630	gene14341	gene14647	gene14423	gene13786	gene12844
gene13515	gene14799	gene14309	gene14665	gene14356	gene1468	gene14446	gene13788	gene12850
gene13524	gene14815	gene14342	gene14710	gene14358	gene14707	gene14448	gene13794	gene12855
gene13525	gene14826	gene14351	gene14729	gene14375	gene14715	gene14479	gene13812	gene12866
gene13529	gene14829	gene14367	gene14730	gene14421	gene14716	gene14500	gene13813	gene12873
gene13544	gene14834	gene1437	gene14745	gene14426	gene14749	gene14503	gene13837	gene12887
gene13545	gene14842	gene14374	gene14751	gene14430	gene14757	gene14505	gene13870	gene12891
gene13550	gene14855	gene1438	gene14761	gene14432	gene14765	gene14513	gene13877	gene12895
gene13551	gene14857	gene14389	gene14766	gene14436	gene14774	gene14532	gene13910	gene12900
gene13554	gene14858	gene14397	gene14770	gene1446	gene14793	gene14538	gene13917	gene12904
gene13561	gene14859	gene144	gene1478	gene14466	gene14811	gene14540	gene13920	gene12905
gene13575	gene1488	gene1440	gene14797	gene14483	gene1483	gene1455	gene13922	gene12906
gene13587	gene14910	gene14406	gene14804	gene14487	gene14837	gene14557	gene13935	gene12940
gene13591	gene14917	gene1442	gene1482	gene14492	gene1484	gene14561	gene13936	gene12945
gene13599	gene14926	gene14420	gene14832	gene14508	gene1485	gene14571	gene13938	gene12946
gene13613	gene14931	gene14431	gene14838	gene14512	gene14861	gene14576	gene13964	gene12948
gene13614	gene14933	gene14434	gene14856	gene14527	gene14913	gene1458	gene13974	gene12968
gene13615	gene14941	gene14445	gene14863	gene14537	gene14920	gene14590	gene13979	gene12970
gene13618	gene14944	gene14449	gene14866	gene14558	gene14922	gene1460	gene13980	gene12971
gene13626	gene14948	gene14458	gene14869	gene14563	gene1495	gene14606	gene13997	gene12993
gene13632	gene14949	gene14461	gene14875	gene14589	gene14950	gene1461	gene14002	gene13
gene13644	gene14970	gene14464	gene14896	gene14591	gene14959	gene1462	gene14004	gene130
gene13652	gene14974	gene14484	gene14897	gene14603	gene14963	gene14621	gene14014	gene13001
gene13653	gene14978	gene1450	gene149	gene14620	gene14968	gene14641	gene14015	gene13011
gene13656	gene1498	gene14509	gene14907	gene14624	gene14972	gene14664	gene14016	gene13028
gene13666	gene14999	gene14510	gene14912	gene14628	gene14983	gene14668	gene14051	gene1304
gene13688	gene15017	gene14522	gene14928	gene14649	gene14993	gene14672	gene14054	gene13048
gene13690	gene15019	gene14542	gene14964	gene14651	gene1501	gene1470	gene14055	gene13055
gene13701	gene15052	gene14547	gene1497	gene1466	gene15038	gene14701	gene14064	gene13058
gene13711	gene15060	gene14567	gene14986	gene14673	gene15046	gene14706	gene14067	gene13075
gene13715	gene15065	gene14580	gene14994	gene14675	gene15057	gene14725	gene14075	gene13078
gene13729	gene15094	gene14585	gene14995	gene14678	gene15104	gene14726	gene14079	gene13079
gene1373	gene15095	gene14594	gene15029	gene14681	gene15113	gene1473	gene14089	gene13083
gene13735	gene15097	gene14605	gene15042	gene14684	gene15140	gene14736	gene14107	gene13091
gene13760	gene15122	gene1464	gene15074	gene14723	gene15149	gene14755	gene14113	gene13095
gene13761	gene15133	gene14640	gene15085	gene14732	gene15162	gene14794	gene14124	gene131
gene13764	gene15153	gene14650	gene1511	gene1475	gene1521	gene14825	gene14138	gene1310
gene13767	gene15154	gene14653	gene15114	gene1476	gene15220	gene14849	gene14145	gene13104
gene13773	gene15155	gene14661	gene1512	gene14764	gene15231	gene14919	gene1415	gene13108
gene13777	gene15176	gene14666	gene15136	gene14767	gene15246	gene14935	gene14162	gene13114
gene1380	gene15184	gene14667	gene1516	gene14772	gene15263	gene14942	gene14163	gene13119
gene13815	gene15196	gene1467	gene15161	gene14776	gene15290	gene14953	gene14171	gene13123
gene1383	gene15206	gene14674	gene15169	gene14787	gene15302	gene14985	gene14176	gene1313
gene13852	gene15228	gene14680	gene15177	gene14788	gene15307	gene15022	gene14181	gene13142
gene13854	gene15233	gene14682	gene1520	gene14796	gene15341	gene15043	gene14193	gene13167
gene13855	gene15239	gene14690	gene15200	gene1480	gene15358	gene15049	gene14195	gene13199
gene13873	gene15244	gene14691	gene15204	gene14810	gene15359	gene1505	gene14197	gene13219
gene1389	gene15257	gene14709	gene1522	gene14812	gene15366	gene15062	gene14210	gene1323
gene13900	gene15283	gene14711	gene15247	gene14817	gene15368	gene15068	gene14212	gene13234
gene13905	gene15287	gene14712	gene15255	gene14821	gene15374	gene15070	gene14214	gene13236
gene13909	gene15289	gene14733	gene15256	gene14847	gene15377	gene15076	gene14218	gene13245
gene13915	gene1529	gene14737	gene1526	gene14885	gene15384	gene15079	gene1422	gene13249
gene13928	gene15300	gene14738	gene15264	gene14901	gene15435	gene15092	gene14226	gene13250
gene13941	gene15345	gene1474	gene15273	gene14925	gene15489	gene15112	gene14238	gene13251
gene13945	gene15448	gene14741	gene15285	gene14946	gene15502	gene15127	gene14253	gene13268
gene13948	gene15462	gene14747	gene15312	gene14958	gene15509	gene15137	gene14254	gene13269
gene1396	gene15469	gene14759	gene15320	gene14965	gene15512	gene15141	gene14256	gene13271
gene13962	gene15492	gene14760	gene15361	gene14979	gene15517	gene15142	gene1427	gene13276
gene13994	gene15497	gene14768	gene15367	gene14980	gene15532	gene15143	gene14275	gene13287
gene14000	gene15498	gene14769	gene15379	gene14991	gene15553	gene15144	gene14285	gene13292
gene14003	gene15503	gene1477	gene15388	gene15002	gene15564	gene15147	gene14287	gene13294
gene14007	gene15527	gene14773	gene15394	gene15016	gene15586	gene15165	gene14294	gene13313
gene14009	gene15570	gene14802	gene15400	gene15030	gene15621	gene15166	gene1430	gene13314
gene14010	gene15573	gene14808	gene1541	gene15119	gene15635	gene15173	gene14304	gene13341
gene14031	gene15576	gene1481	gene15440	gene15120	gene15646	gene15190	gene14305	gene13342
gene14072	gene156	gene14818	gene15451	gene15128	gene15653	gene15191	gene14315	gene13345
gene14078	gene15603	gene14823	gene15453	gene1514	gene15656	gene15201	gene14321	gene13346
gene14098	gene1561	gene14835	gene15455	gene15160	gene15660	gene15208	gene14338	gene13347
gene14101	gene15614	gene14841	gene15459	gene15179	gene15668	gene15241	gene14350	gene13363
gene14105	gene15615	gene14844	gene15478	gene15181	gene15680	gene15245	gene14352	gene13378
gene14128	gene15633	gene14864	gene15483	gene15193	gene15681	gene15282	gene14353	gene13382
gene14144	gene15647	gene14902	gene15548	gene15198	gene15698	gene15297	gene14355	gene13384
gene14146	gene1565	gene14904	gene15571	gene152	gene1571	gene15298	gene1436	gene13390
gene14153	gene15661	gene14909	gene15581	gene15216	gene15724	gene15318	gene14370	gene13394
gene14166	gene15664	gene14924	gene15602	gene15217	gene15725	gene15322	gene14378	gene13409
gene14177	gene15721	gene14927	gene15605	gene15221	gene15747	gene15346	gene14388	gene1341
gene14186	gene15752	gene14929	gene15612	gene15222	gene15765	gene1535	gene14394	gene13420
gene14192	gene15755	gene14943	gene1562	gene15223	gene15767	gene15370	gene14400	gene13432
gene14215	gene1577	gene15000	gene15626	gene15226	gene15774	gene15371	gene14401	gene13437
gene14219	gene15790	gene15005	gene15627	gene1523	gene15780	gene15378	gene14403	gene1344
gene14233	gene15797	gene15013	gene15629	gene15230	gene15782	gene15380	gene14412	gene1345
gene1424	gene1581	gene15020	gene15630	gene15236	gene15787	gene15387	gene14447	gene13456
gene14241	gene15813	gene15036	gene15641	gene15237	gene15789	gene15409	gene1445	gene1347
gene14243	gene15816	gene1504	gene15648	gene15238	gene15849	gene15421	gene14450	gene13482
gene14244	gene15825	gene15077	gene15659	gene15242	gene15856	gene15443	gene14452	gene13491
gene14257	gene15843	gene1508	gene15669	gene15258	gene15859	gene15444	gene14455	gene13492
gene14260	gene1585	gene15103	gene1567	gene15260	gene15860	gene1545	gene14457	gene13516
gene14261	gene1586	gene15105	gene15674	gene15262	gene1587	gene15476	gene14463	gene13518
gene14262	gene15867	gene1513	gene15682	gene1528	gene1588	gene15491	gene1447	gene13530
gene14263	gene15872	gene15145	gene15683	gene15286	gene15882	gene15522	gene14471	gene13535
gene14264	gene15920	gene15183	gene15687	gene15295	gene15886	gene15531	gene14475	gene13557
gene14265	gene15952	gene15186	gene15690	gene1530	gene15901	gene15535	gene14478	gene13577
gene14282	gene15963	gene15187	gene15693	gene15306	gene15902	gene15543	gene14480	gene1358
gene14291	gene15965	gene15194	gene157	gene1531	gene15921	gene1556	gene14493	gene13594
gene14299	gene15973	gene15199	gene15736	gene15310	gene15938	gene15593	gene14494	gene1360
gene143	gene15974	gene15207	gene15737	gene15319	gene15941	gene15598	gene14499	gene13637
gene14307	gene15984	gene15235	gene15775	gene1532	gene16	gene15600	gene14501	gene13638
gene14320	gene15987	gene15259	gene1578	gene15327	gene16004	gene15604	gene14511	gene13658
gene14324	gene15993	gene15272	gene15784	gene15344	gene16007	gene15613	gene14525	gene1366
gene14325	gene15997	gene15288	gene15794	gene15348	gene16017	gene15617	gene14528	gene13671
gene14333	gene160	gene15291	gene15796	gene15349	gene16051	gene15644	gene1453	gene13672
gene1434	gene16000	gene153	gene15799	gene15351	gene16057	gene15650	gene14531	gene13673
gene14360	gene16011	gene15325	gene15800	gene15356	gene16058	gene15716	gene14550	gene13675
gene14366	gene16027	gene15329	gene15848	gene15363	gene1607	gene15717	gene14559	gene1368
gene14383	gene16043	gene1533	gene15852	gene15390	gene16074	gene15719	gene14568	gene13686
gene14410	gene1605	gene15338	gene15864	gene15392	gene16082	gene15722	gene14572	gene13687
gene14411	gene16064	gene15339	gene1589	gene15397	gene16089	gene15727	gene14581	gene13708
gene14413	gene16073	gene1534	gene15890	gene15399	gene16113	gene15740	gene14583	gene13720
gene14414	gene1609	gene15350	gene15891	gene15412	gene16132	gene15750	gene14584	gene1374
gene14415	gene16102	gene15354	gene15903	gene15413	gene16136	gene15759	gene14586	gene13745
gene14433	gene16104	gene15364	gene15907	gene15427	gene16144	gene15760	gene14597	gene13749
gene14443	gene16105	gene15365	gene15910	gene15439	gene16149	gene15762	gene14627	gene13756
gene14444	gene16107	gene15369	gene15919	gene15456	gene1615	gene15771	gene14639	gene13757
gene14451	gene16133	gene15373	gene15926	gene15457	gene16153	gene1579	gene14646	gene13758
gene14456	gene16135	gene15386	gene15930	gene15461	gene16154	gene158	gene14657	gene13762
gene14459	gene16147	gene15410	gene15931	gene15474	gene16157	gene15810	gene14658	gene13766
gene14465	gene16189	gene15433	gene15945	gene15477	gene16192	gene15817	gene14659	gene13771
gene14467	gene16263	gene15463	gene15951	gene15488	gene16203	gene15827	gene14663	gene13774
gene14468	gene16281	gene15471	gene15964	gene15490	gene16215	gene15833	gene14671	gene1378
gene14470	gene16285	gene15473	gene15968	gene15496	gene16233	gene15841	gene14677	gene13780
gene14481	gene16301	gene15475	gene15989	gene1553	gene16256	gene15854	gene1469	gene13787
gene14497	gene16304	gene15493	gene15990	gene15549	gene16260	gene15870	gene14699	gene13802
gene14498	gene16310	gene155	gene16001	gene15554	gene16282	gene15876	gene14700	gene13804
gene14514	gene16313	gene15505	gene16005	gene15557	gene16295	gene15889	gene14708	gene13805
gene14515	gene16319	gene15507	gene16006	gene15566	gene16299	gene15898	gene1471	gene13807
gene14516	gene16327	gene15510	gene16009	gene15569	gene16331	gene15969	gene14722	gene1381
gene14517	gene1633	gene15518	gene16012	gene15588	gene16353	gene16021	gene14735	gene1382
gene14520	gene16339	gene15528	gene16062	gene15594	gene16369	gene1604	gene14750	gene13821
gene14524	gene16357	gene15530	gene16090	gene15601	gene16377	gene16040	gene14763	gene13824
gene14529	gene16395	gene15539	gene16106	gene15606	gene16379	gene16055	gene14775	gene13828
gene14533	gene16396	gene15565	gene16111	gene15608	gene16401	gene1606	gene14779	gene13835
gene14534	gene16404	gene15595	gene16142	gene15611	gene16433	gene16060	gene14783	gene13843
gene14549	gene16406	gene15596	gene16156	gene15622	gene16448	gene16063	gene14784	gene13844
gene14551	gene16430	gene15597	gene1616	gene15651	gene16454	gene16079	gene14785	gene13847
gene14556	gene16431	gene15609	gene16168	gene15655	gene16511	gene16087	gene14786	gene13866
gene14560	gene16434	gene15619	gene16199	gene1568	gene16545	gene16108	gene14791	gene13868
gene14573	gene16442	gene15634	gene16229	gene15685	gene16577	gene16114	gene14800	gene13876
gene14582	gene16464	gene15638	gene16231	gene15701	gene16604	gene16128	gene14803	gene13884
gene1459	gene16489	gene15654	gene16242	gene15705	gene16605	gene16138	gene14807	gene13889
gene14593	gene16490	gene15718	gene16264	gene15708	gene16610	gene16167	gene14816	gene13893
gene14599	gene16492	gene15744	gene16276	gene15713	gene16619	gene16174	gene14822	gene13894
gene14604	gene16493	gene15749	gene16287	gene15738	gene16637	gene16193	gene14830	gene13896
gene14613	gene16520	gene15768	gene16292	gene15739	gene16638	gene16195	gene14846	gene13897
gene14616	gene16524	gene15770	gene16297	gene1574	gene16639	gene16208	gene14848	gene1390
gene14619	gene1654	gene15781	gene163	gene15745	gene16655	gene16212	gene14850	gene13906
gene1463	gene16543	gene15785	gene1631	gene15751	gene16682	gene16222	gene14852	gene13908
gene14635	gene16550	gene15793	gene16322	gene15753	gene16705	gene16248	gene14854	gene13926
gene14638	gene16559	gene15822	gene16326	gene15763	gene1671	gene16266	gene14870	gene13940
gene14656	gene16560	gene1583	gene16335	gene15764	gene16710	gene16277	gene14878	gene13943
gene14660	gene16566	gene15837	gene16344	gene15777	gene16721	gene16280	gene14894	gene13944
gene14670	gene16567	gene15838	gene16350	gene15791	gene16742	gene16288	gene14916	gene13957
gene14685	gene16570	gene15839	gene16351	gene15792	gene16752	gene16291	gene1492	gene13958
gene14695	gene16571	gene15847	gene16360	gene15811	gene16760	gene16300	gene1493	gene13960
gene14696	gene16586	gene15855	gene16367	gene1582	gene16777	gene16307	gene14962	gene13961
gene14702	gene16587	gene15878	gene16385	gene15820	gene16800	gene16309	gene14967	gene13970
gene14703	gene16599	gene15887	gene1641	gene15826	gene16831	gene16323	gene14969	gene13990
gene14717	gene16628	gene15896	gene1642	gene15829	gene16842	gene16329	gene14981	gene13992
gene14719	gene16641	gene15933	gene16453	gene15842	gene16846	gene16336	gene1499	gene14
gene14742	gene16643	gene15940	gene16466	gene15857	gene16849	gene16337	gene14990	gene140
gene14746	gene1665	gene15942	gene16468	gene15858	gene16863	gene16346	gene14996	gene14013
gene14753	gene16669	gene15944	gene16480	gene15861	gene16876	gene1635	gene1500	gene14020
gene14758	gene16688	gene15955	gene16495	gene15863	gene16878	gene16366	gene15001	gene1403
gene14762	gene16689	gene15959	gene16497	gene15873	gene16892	gene1638	gene15006	gene14053
gene14778	gene16694	gene15977	gene16501	gene15879	gene16893	gene16384	gene15021	gene14056
gene14782	gene16727	gene15979	gene16510	gene15885	gene169	gene16438	gene1503	gene1406
gene14790	gene16731	gene15986	gene16521	gene15892	gene16908	gene16441	gene15034	gene14068
gene14795	gene16748	gene1599	gene16529	gene15895	gene16910	gene16476	gene15037	gene14077
gene148	gene16754	gene15998	gene16542	gene15913	gene16927	gene16486	gene15040	gene14083
gene14833	gene16755	gene16003	gene16548	gene15915	gene16946	gene16499	gene15041	gene14087
gene14840	gene16761	gene16018	gene16561	gene15927	gene16953	gene16500	gene15047	gene1409
gene14843	gene16774	gene16023	gene16562	gene1593	gene16957	gene16503	gene15055	gene14093
gene14851	gene16775	gene16031	gene16563	gene15934	gene16960	gene16509	gene15071	gene14094
gene14853	gene16781	gene16032	gene16564	gene1594	gene16969	gene16526	gene15100	gene14097
gene14860	gene16793	gene16036	gene16575	gene15947	gene16974	gene16531	gene15101	gene14102
gene14867	gene168	gene16045	gene1658	gene15950	gene16978	gene16533	gene15121	gene14132
gene14868	gene16823	gene16052	gene1659	gene15956	gene16980	gene16534	gene15129	gene1414
gene14876	gene16841	gene1608	gene16597	gene15958	gene17006	gene16536	gene15132	gene14140
gene14879	gene1686	gene16088	gene1660	gene15960	gene17008	gene16538	gene15138	gene14143
gene14882	gene16866	gene16110	gene16613	gene15962	gene17026	gene16541	gene15139	gene14149
gene14886	gene16874	gene16115	gene16665	gene15972	gene17027	gene16554	gene1515	gene14156
gene14889	gene16899	gene1612	gene16720	gene15978	gene17039	gene16578	gene15164	gene14161
gene1490	gene16911	gene16120	gene16741	gene15992	gene17061	gene16585	gene15168	gene14167
gene14906	gene16918	gene16143	gene16750	gene15995	gene17065	gene16590	gene15170	gene14188
gene14915	gene16928	gene16145	gene16753	gene15996	gene17068	gene16592	gene15185	gene14200
gene14918	gene16937	gene16150	gene16756	gene16002	gene17085	gene166	gene15192	gene14216
gene14936	gene16939	gene16169	gene16778	gene16015	gene17087	gene16647	gene15195	gene14217
gene14957	gene16947	gene16170	gene16787	gene16033	gene17088	gene16648	gene15197	gene14237
gene1496	gene16965	gene16187	gene16798	gene16039	gene17095	gene16649	gene15229	gene14242
gene14971	gene16981	gene16188	gene16802	gene16047	gene17110	gene16654	gene15232	gene14255
gene14973	gene17004	gene16198	gene16805	gene16066	gene17131	gene16661	gene15270	gene14284
gene14982	gene17011	gene162	gene16811	gene16069	gene17135	gene16686	gene15276	gene14288
gene15003	gene17012	gene16209	gene16814	gene16072	gene17139	gene16687	gene15311	gene14289
gene15014	gene17014	gene16210	gene1682	gene16083	gene17145	gene16690	gene15330	gene14292
gene15015	gene17022	gene16238	gene16856	gene16109	gene17167	gene16707	gene15337	gene14300
gene15023	gene17041	gene16246	gene16860	gene16118	gene17179	gene16709	gene15343	gene14301
gene15024	gene17059	gene1625	gene16873	gene16119	gene17195	gene16718	gene15372	gene1431
gene15025	gene1706	gene16254	gene16882	gene16126	gene1720	gene1676	gene15381	gene14311
gene15026	gene17082	gene16265	gene16883	gene16127	gene17218	gene16768	gene15382	gene14317
gene15027	gene17097	gene16268	gene16885	gene16129	gene17224	gene1679	gene15398	gene14318
gene15031	gene1710	gene1629	gene16886	gene16155	gene17240	gene16790	gene15402	gene14332
gene15035	gene17102	gene16294	gene16898	gene16175	gene17245	gene16795	gene15403	gene14340
gene15044	gene17136	gene16311	gene1692	gene16190	gene17250	gene1680	gene15404	gene14361
gene15054	gene17141	gene16314	gene16921	gene16204	gene17257	gene16837	gene15405	gene14364
gene1506	gene17144	gene16315	gene1693	gene16218	gene17262	gene16843	gene15406	gene14365
gene15061	gene17161	gene16324	gene1694	gene16221	gene17263	gene16862	gene15407	gene14386
gene1507	gene1717	gene16338	gene16942	gene16224	gene17264	gene16865	gene15408	gene14390
gene15075	gene17186	gene16340	gene16950	gene16236	gene17273	gene16867	gene15411	gene14399
gene15078	gene17237	gene16341	gene17	gene16237	gene17296	gene16884	gene15414	gene14407
gene15080	gene17256	gene16347	gene17003	gene16239	gene17312	gene16897	gene15416	gene14408
gene15081	gene17266	gene16356	gene17015	gene16243	gene1732	gene1690	gene15417	gene14409
gene15082	gene17268	gene16358	gene17018	gene16252	gene17335	gene16913	gene15419	gene14416
gene15083	gene17270	gene16383	gene17033	gene16259	gene17337	gene16922	gene15420	gene14417
gene15096	gene17277	gene16388	gene17047	gene16262	gene17342	gene16930	gene15436	gene14418
gene151	gene17285	gene16398	gene17049	gene16267	gene1735	gene16933	gene15445	gene14425
gene15116	gene17299	gene164	gene17058	gene16286	gene17372	gene16940	gene15452	gene14437
gene15130	gene173	gene1640	gene1709	gene16289	gene17390	gene16944	gene15472	gene14440
gene15151	gene17305	gene16403	gene17100	gene16290	gene17394	gene16972	gene15479	gene14441
gene15157	gene17309	gene16405	gene17101	gene16293	gene17404	gene16985	gene1548	gene14442
gene15159	gene17327	gene16407	gene17108	gene1632	gene17421	gene16986	gene15495	gene14453
gene15163	gene17333	gene16408	gene17122	gene16325	gene17426	gene16988	gene15508	gene14454
gene15171	gene17336	gene16409	gene17124	gene16342	gene17437	gene170	gene15524	gene1448
gene15172	gene17339	gene16412	gene17126	gene16343	gene17446	gene17029	gene15545	gene14486
gene15175	gene17369	gene16413	gene1713	gene16352	gene17454	gene17032	gene15556	gene14489
gene1518	gene17386	gene16414	gene17162	gene16370	gene17466	gene17036	gene15572	gene1449
gene15188	gene17398	gene16415	gene17165	gene16382	gene17472	gene17038	gene15575	gene145
gene15189	gene17401	gene16422	gene17174	gene16390	gene17492	gene17045	gene15587	gene14502
gene15210	gene17403	gene16423	gene17175	gene16394	gene17495	gene17046	gene15589	gene14506
gene15219	gene17408	gene16425	gene17180	gene16397	gene17502	gene17052	gene15591	gene14507
gene15234	gene17414	gene16429	gene17187	gene16420	gene17511	gene17063	gene15610	gene1451
gene15240	gene1742	gene16440	gene17188	gene16426	gene17527	gene17078	gene15643	gene14523
gene15243	gene1743	gene16449	gene17192	gene16437	gene17579	gene17094	gene15645	gene14526
gene15248	gene17433	gene16456	gene17199	gene16439	gene17602	gene17130	gene15662	gene14536
gene15253	gene17445	gene16471	gene17223	gene16446	gene17607	gene17133	gene15675	gene14577
gene15261	gene17460	gene16474	gene17228	gene16447	gene17614	gene17140	gene15679	gene14579
gene15279	gene17473	gene165	gene17229	gene16459	gene17622	gene17150	gene1569	gene14596
gene15280	gene17493	gene16504	gene1724	gene1647	gene17638	gene17159	gene15702	gene146
gene15299	gene17499	gene16513	gene17248	gene16470	gene1768	gene17169	gene15704	gene14601
gene15301	gene17503	gene16525	gene17252	gene16488	gene17685	gene17176	gene15706	gene14609
gene15304	gene17508	gene16539	gene17255	gene16494	gene17688	gene17178	gene15707	gene14612
gene15317	gene17516	gene16552	gene1726	gene16496	gene17721	gene17190	gene15720	gene14614
gene15342	gene17521	gene16555	gene17275	gene16518	gene17763	gene17202	gene15723	gene14633
gene15347	gene17528	gene16557	gene17307	gene16519	gene17793	gene17216	gene15742	gene14642
gene15352	gene17537	gene16572	gene1731	gene16540	gene17795	gene17217	gene15746	gene14654
gene15355	gene17538	gene16614	gene17318	gene16544	gene17796	gene17220	gene15779	gene14655
gene15357	gene17543	gene16618	gene17329	gene16547	gene17801	gene17225	gene15795	gene14669
gene1536	gene1757	gene16621	gene17332	gene16593	gene17809	gene17239	gene1580	gene14676
gene15360	gene17581	gene16631	gene17345	gene16629	gene1781	gene17241	gene15805	gene14683
gene15362	gene17585	gene16632	gene17355	gene1663	gene17818	gene17271	gene15814	gene14686
gene1537	gene17597	gene16634	gene17365	gene16642	gene17873	gene17276	gene15818	gene14704
gene15376	gene17599	gene16635	gene17368	gene16651	gene17885	gene17301	gene15819	gene14705
gene15396	gene1761	gene16652	gene17392	gene16666	gene17904	gene17302	gene15834	gene14714
gene15401	gene17621	gene16657	gene17412	gene16674	gene17949	gene17313	gene15835	gene14734
gene1542	gene17642	gene16664	gene17417	gene16675	gene17975	gene17341	gene15840	gene14739
gene15425	gene17648	gene16670	gene17419	gene16676	gene17982	gene17348	gene15866	gene14771
gene1543	gene17665	gene167	gene17423	gene16678	gene17985	gene17358	gene15877	gene14780
gene15434	gene1767	gene16724	gene17436	gene16697	gene18028	gene17395	gene15897	gene14789
gene15438	gene17674	gene16726	gene17439	gene16704	gene18047	gene17406	gene15899	gene1479
gene15442	gene17686	gene16732	gene17440	gene16711	gene18048	gene17415	gene159	gene14801
gene15446	gene17696	gene16779	gene17442	gene16749	gene18060	gene17416	gene15918	gene14831
gene15464	gene17699	gene1678	gene17468	gene16765	gene18063	gene17418	gene15923	gene14839
gene15482	gene17707	gene16786	gene17471	gene16767	gene18071	gene17422	gene15925	gene14845
gene1549	gene17708	gene16799	gene17494	gene16769	gene18077	gene17450	gene15953	gene14862
gene15494	gene17714	gene16816	gene17497	gene16780	gene18082	gene17452	gene15967	gene1487
gene15506	gene17719	gene16822	gene1750	gene16785	gene1809	gene17458	gene15981	gene14871
gene15519	gene17748	gene16829	gene17506	gene16794	gene18094	gene17463	gene16016	gene1489
gene1552	gene17761	gene16832	gene17509	gene16830	gene18104	gene17467	gene16019	gene14893
gene15520	gene17772	gene1684	gene17510	gene16833	gene18108	gene17474	gene16022	gene14903
gene15533	gene17790	gene16847	gene17514	gene16838	gene1814	gene17475	gene16026	gene1491
gene15536	gene17883	gene16879	gene17523	gene16840	gene18151	gene17476	gene16054	gene14911
gene15537	gene17894	gene16889	gene17532	gene16875	gene18156	gene17480	gene16056	gene14914
gene1554	gene17896	gene16896	gene17535	gene16887	gene18230	gene17484	gene16067	gene14937
gene15541	gene17921	gene16900	gene1754	gene16888	gene18232	gene17505	gene16075	gene14939
gene15550	gene17928	gene16905	gene17541	gene16904	gene18271	gene17533	gene16077	gene14945
gene15552	gene17947	gene16909	gene17550	gene16906	gene18277	gene17539	gene16080	gene14975
gene15567	gene17955	gene16912	gene17553	gene16929	gene18287	gene17545	gene16098	gene14988
gene15568	gene17963	gene16925	gene17557	gene16931	gene18312	gene17554	gene16100	gene14989
gene15577	gene17989	gene16941	gene17578	gene16934	gene18362	gene17560	gene16112	gene15
gene15584	gene18007	gene16945	gene1758	gene16935	gene18379	gene17564	gene16123	gene150
gene15624	gene18010	gene16949	gene17593	gene16943	gene18418	gene17568	gene16125	gene15008
gene15631	gene18043	gene16952	gene17611	gene16948	gene18437	gene17580	gene16130	gene15012
gene15642	gene18045	gene16990	gene17612	gene16958	gene18449	gene17589	gene16131	gene15018
gene15649	gene18046	gene16992	gene1762	gene16961	gene18451	gene17608	gene16137	gene15032
gene15665	gene18058	gene16993	gene17625	gene16962	gene18461	gene17616	gene16139	gene15033
gene15677	gene18072	gene16994	gene17639	gene16967	gene18486	gene17620	gene1614	gene15056
gene15678	gene18073	gene17013	gene17647	gene16983	gene18492	gene17629	gene16151	gene15072
gene15710	gene18076	gene17028	gene1765	gene16995	gene18496	gene17656	gene16160	gene15084
gene15712	gene18088	gene17031	gene17659	gene17030	gene18497	gene17684	gene16164	gene1509
gene15714	gene18093	gene17035	gene17712	gene17055	gene1850	gene17723	gene16173	gene1510
gene15726	gene18103	gene17062	gene17717	gene17056	gene18505	gene17736	gene16177	gene15102
gene15734	gene18107	gene17092	gene17732	gene1707	gene1851	gene17757	gene16184	gene15106
gene1576	gene18110	gene17105	gene17734	gene17080	gene18510	gene17770	gene16194	gene15108
gene15761	gene18122	gene17109	gene17738	gene17098	gene18528	gene1778	gene16217	gene15111
gene15776	gene18131	gene17128	gene17743	gene17111	gene18533	gene17787	gene16232	gene15115
gene15802	gene18140	gene17134	gene17765	gene17137	gene18540	gene17800	gene16234	gene15117
gene15803	gene18163	gene17151	gene17778	gene17164	gene18541	gene17812	gene16240	gene15118
gene15812	gene18167	gene17158	gene17779	gene17172	gene18550	gene17826	gene16241	gene15131
gene15828	gene18192	gene17185	gene17783	gene17181	gene1856	gene1783	gene16255	gene15134
gene1584	gene18198	gene17198	gene17794	gene17182	gene1857	gene17837	gene16257	gene15135
gene15851	gene18199	gene17210	gene1780	gene1719	gene18586	gene17838	gene1630	gene15146
gene15868	gene18212	gene17214	gene17859	gene17201	gene18604	gene17839	gene16316	gene15150
gene15904	gene1822	gene17219	gene17872	gene17244	gene18632	gene17843	gene16320	gene15152
gene15905	gene18226	gene1722	gene17875	gene1725	gene18651	gene17850	gene16321	gene1517
gene15909	gene18235	gene17227	gene17881	gene17287	gene18652	gene17853	gene16332	gene15174
gene1591	gene18284	gene17242	gene17892	gene17288	gene18657	gene17862	gene16345	gene15182
gene15912	gene18289	gene17247	gene17908	gene1730	gene18665	gene17866	gene16349	gene1519
gene15916	gene18322	gene17261	gene17912	gene1733	gene18672	gene17867	gene16354	gene15202
gene1592	gene18334	gene17265	gene17922	gene17338	gene18684	gene17876	gene16371	gene15203
gene15924	gene18357	gene1727	gene17929	gene1734	gene18698	gene17877	gene16372	gene15205
gene15935	gene1836	gene17291	gene17935	gene17346	gene1872	gene17879	gene16376	gene15209
gene1595	gene1840	gene17298	gene17942	gene17347	gene18733	gene17880	gene16381	gene15215
gene15966	gene18406	gene17303	gene1795	gene17351	gene18735	gene17888	gene16387	gene15218
gene1597	gene18423	gene17306	gene17956	gene17354	gene18738	gene1790	gene16402	gene15227
gene15980	gene18429	gene17320	gene17958	gene17359	gene18768	gene17903	gene16435	gene1524
gene15982	gene18433	gene17330	gene1796	gene1737	gene18779	gene17913	gene16436	gene1525
gene16008	gene18448	gene17356	gene17978	gene17378	gene18782	gene17924	gene16443	gene15251
gene1601	gene1846	gene17362	gene1799	gene17379	gene18807	gene17943	gene16450	gene15274
gene1602	gene18463	gene1739	gene17990	gene17380	gene18810	gene17945	gene16455	gene15277
gene16020	gene18467	gene17393	gene17995	gene17381	gene18816	gene17948	gene16472	gene15278
gene16037	gene18478	gene17397	gene17999	gene17396	gene18828	gene17951	gene16475	gene15281
gene16041	gene18479	gene1740	gene18008	gene174	gene18835	gene17957	gene1648	gene15284
gene16048	gene18495	gene17400	gene18057	gene17427	gene18836	gene17960	gene1650	gene15292
gene16049	gene18515	gene17410	gene18074	gene17428	gene18838	gene17965	gene16502	gene15294
gene16050	gene18534	gene17420	gene18079	gene17438	gene1885	gene17968	gene16505	gene15303
gene16065	gene18538	gene17424	gene18101	gene17444	gene18865	gene17996	gene1651	gene15326
gene16070	gene18554	gene17432	gene18112	gene17456	gene18866	gene18002	gene16515	gene15331
gene16076	gene18578	gene1745	gene18152	gene17469	gene18869	gene18016	gene16517	gene15332
gene16084	gene18588	gene17462	gene18166	gene17470	gene189	gene18017	gene16551	gene15334
gene16085	gene18592	gene17498	gene18174	gene17486	gene18905	gene18031	gene1656	gene15336
gene16086	gene18601	gene17500	gene1818	gene17507	gene18912	gene18033	gene1657	gene15353
gene16091	gene18606	gene17504	gene18180	gene17513	gene18925	gene18042	gene16574	gene15375
gene16094	gene18621	gene17525	gene18193	gene17518	gene18933	gene18070	gene16588	gene15385
gene16097	gene18630	gene17526	gene18203	gene1752	gene18959	gene18083	gene16601	gene154
gene16101	gene1864	gene17546	gene18204	gene17536	gene18971	gene18087	gene16625	gene15415
gene16103	gene18641	gene17548	gene18240	gene17542	gene18972	gene18096	gene16626	gene15437
gene16116	gene18655	gene17556	gene18252	gene17551	gene19001	gene1811	gene16644	gene1544
gene16117	gene1868	gene17562	gene18267	gene17552	gene1901	gene18115	gene16650	gene15454
gene1613	gene18704	gene17563	gene18281	gene17565	gene19030	gene1812	gene16659	gene1546
gene16134	gene18705	gene17586	gene18294	gene17566	gene19042	gene18134	gene16663	gene15467
gene16176	gene18710	gene17588	gene18297	gene17572	gene19050	gene18135	gene16668	gene1547
gene16181	gene18717	gene17594	gene18300	gene17576	gene19064	gene18138	gene1667	gene15480
gene16182	gene18718	gene17605	gene18307	gene17592	gene19083	gene18147	gene16679	gene15481
gene16183	gene18723	gene17635	gene18311	gene17601	gene19089	gene18169	gene16695	gene15487
gene16185	gene18725	gene17637	gene18330	gene17604	gene191	gene18170	gene16696	gene15504
gene16186	gene18727	gene17640	gene18333	gene17609	gene19100	gene18173	gene16708	gene15513
gene16196	gene18728	gene17641	gene18339	gene17610	gene19101	gene18175	gene16719	gene15547
gene16200	gene18730	gene17643	gene18363	gene17615	gene19113	gene18181	gene16736	gene1555
gene16202	gene18736	gene17651	gene18364	gene17626	gene19139	gene18184	gene16764	gene15551
gene16205	gene18743	gene17669	gene18365	gene17627	gene19146	gene18185	gene16771	gene15563
gene16206	gene18749	gene17677	gene1837	gene1764	gene19148	gene18187	gene16773	gene1557
gene16219	gene18764	gene17679	gene18382	gene17682	gene19161	gene18190	gene16788	gene15579
gene16220	gene18765	gene1769	gene18421	gene17687	gene19168	gene18197	gene16797	gene15580
gene16223	gene1877	gene1770	gene18434	gene17689	gene19176	gene18201	gene16815	gene15582
gene16226	gene18770	gene17701	gene18442	gene17691	gene19180	gene18202	gene16819	gene15585
gene1624	gene18777	gene17704	gene18443	gene17713	gene19187	gene18219	gene16825	gene15590
gene16261	gene18788	gene17706	gene18462	gene17728	gene1920	gene1824	gene16834	gene15592
gene16283	gene1880	gene1771	gene18480	gene17729	gene19207	gene18251	gene16835	gene15599
gene16296	gene18811	gene17735	gene18484	gene1773	gene1921	gene18274	gene16836	gene1560
gene16308	gene18818	gene17739	gene18488	gene17731	gene19216	gene18292	gene16839	gene15607
gene16317	gene18821	gene17745	gene1849	gene1776	gene19225	gene18299	gene16845	gene15616
gene16328	gene18822	gene17780	gene18490	gene17762	gene19251	gene183	gene16864	gene15618
gene16333	gene18830	gene17789	gene18516	gene17767	gene19256	gene18303	gene16870	gene15623
gene1634	gene18832	gene17803	gene18523	gene17773	gene19288	gene18308	gene16871	gene15628
gene16348	gene18839	gene17804	gene18531	gene17781	gene19292	gene18314	gene16881	gene1563
gene16355	gene18840	gene17805	gene18539	gene17782	gene19323	gene1832	gene16902	gene15636
gene16368	gene18896	gene17808	gene18552	gene178	gene19328	gene18323	gene16907	gene15637
gene1637	gene18899	gene17811	gene18558	gene17822	gene19329	gene18329	gene16916	gene15639
gene16374	gene18906	gene17814	gene18559	gene1784	gene19330	gene1835	gene16924	gene15640
gene16375	gene18922	gene17817	gene18565	gene17840	gene19335	gene18354	gene16926	gene15652
gene16378	gene18937	gene17827	gene18567	gene17856	gene19375	gene18367	gene16951	gene15658
gene16389	gene18941	gene17830	gene18585	gene1786	gene1938	gene18376	gene16964	gene1566
gene1639	gene18955	gene17832	gene1859	gene17864	gene19400	gene18377	gene1697	gene15663
gene16393	gene18967	gene17834	gene18596	gene17870	gene19416	gene18384	gene16971	gene15666
gene16399	gene18976	gene17842	gene186	gene1788	gene19420	gene18388	gene16973	gene15667
gene16432	gene18977	gene17851	gene18603	gene1791	gene19421	gene18389	gene16982	gene15670
gene16460	gene19009	gene17854	gene18610	gene17911	gene19432	gene184	gene16984	gene15671
gene16463	gene19023	gene17863	gene18613	gene17917	gene19462	gene18401	gene16987	gene15684
gene16484	gene19052	gene17878	gene18616	gene1792	gene19466	gene18411	gene16989	gene15689
gene16487	gene19053	gene17890	gene18617	gene17920	gene19477	gene18412	gene17007	gene15695
gene1649	gene19056	gene17893	gene18622	gene17927	gene19503	gene1842	gene17016	gene15697
gene16506	gene19061	gene17895	gene18623	gene17936	gene19507	gene18446	gene17024	gene15699
gene16535	gene19067	gene17915	gene18625	gene17939	gene19518	gene18447	gene17051	gene1570
gene16558	gene19086	gene17926	gene18635	gene17953	gene1952	gene18450	gene17064	gene15700
gene16576	gene19094	gene17967	gene18636	gene17954	gene19525	gene18454	gene17074	gene15711
gene16598	gene19096	gene17977	gene18662	gene17962	gene19540	gene18459	gene17079	gene15715
gene16609	gene19116	gene17987	gene18663	gene17979	gene19563	gene18494	gene17099	gene1572
gene16617	gene19117	gene17988	gene18666	gene17997	gene19594	gene18502	gene17103	gene15728
gene16622	gene19149	gene1800	gene18670	gene18000	gene19637	gene18509	gene17104	gene15741
gene16636	gene19157	gene18004	gene18706	gene18009	gene19646	gene18511	gene17113	gene1575
gene16656	gene19193	gene18005	gene1873	gene18011	gene19662	gene18512	gene17143	gene15754
gene16658	gene19204	gene1801	gene18734	gene1803	gene19664	gene18522	gene17147	gene15756
gene16660	gene19206	gene18012	gene18742	gene18036	gene19680	gene1855	gene17148	gene15757
gene16672	gene19241	gene18019	gene18750	gene18037	gene19686	gene18553	gene17149	gene15778
gene16681	gene19252	gene18024	gene18755	gene18053	gene19694	gene18580	gene17155	gene15788
gene1669	gene19271	gene18026	gene18766	gene18054	gene19717	gene18590	gene17168	gene15798
gene16706	gene19281	gene18029	gene18773	gene18067	gene19723	gene18593	gene17170	gene15807
gene16725	gene19289	gene18041	gene18808	gene1808	gene19757	gene18597	gene17171	gene15821
gene16728	gene19299	gene18050	gene18813	gene18084	gene1977	gene18608	gene17173	gene15831
gene16735	gene19326	gene18065	gene18815	gene18117	gene19774	gene1862	gene17191	gene15836
gene1675	gene19327	gene18075	gene18820	gene18136	gene19781	gene18628	gene17197	gene15846
gene16759	gene19350	gene18078	gene18824	gene18149	gene19791	gene18629	gene17209	gene15850
gene16766	gene19355	gene18090	gene18844	gene18189	gene19795	gene18642	gene1721	gene15853
gene16770	gene19379	gene18106	gene18849	gene18205	gene19824	gene18649	gene1723	gene15869
gene16784	gene19398	gene18127	gene18850	gene18206	gene19855	gene18653	gene17231	gene15871
gene16792	gene194	gene18129	gene18858	gene18207	gene19858	gene18659	gene17233	gene15875
gene16807	gene19414	gene18130	gene18878	gene18215	gene19866	gene18661	gene17234	gene15880
gene16809	gene19417	gene18143	gene18879	gene18227	gene19869	gene18671	gene17246	gene15881
gene16828	gene19436	gene1815	gene18898	gene18228	gene19906	gene18679	gene17289	gene15883
gene16844	gene19456	gene18153	gene18901	gene18229	gene19916	gene18683	gene17334	gene15884
gene16855	gene19471	gene18168	gene18904	gene18237	gene19925	gene1870	gene17340	gene15908
gene16869	gene19480	gene18171	gene18909	gene18261	gene1993	gene18702	gene17349	gene15917
gene16872	gene19487	gene18200	gene18911	gene18264	gene19934	gene18712	gene1736	gene15932
gene16901	gene19497	gene18210	gene18919	gene18275	gene19938	gene18722	gene17391	gene15936
gene16903	gene1950	gene18213	gene18920	gene18278	gene1994	gene18739	gene17409	gene15937
gene16914	gene19506	gene18223	gene18929	gene18280	gene19944	gene18745	gene17413	gene15939
gene16919	gene19508	gene18231	gene18942	gene18288	gene19976	gene18746	gene17448	gene15943
gene16923	gene19510	gene18233	gene18943	gene18315	gene19982	gene18761	gene17451	gene15948
gene16936	gene19511	gene18255	gene18974	gene18316	gene1999	gene18783	gene17455	gene15970
gene16954	gene19522	gene18257	gene18989	gene18335	gene19998	gene18792	gene17459	gene15971
gene16955	gene19523	gene1826	gene18999	gene18338	gene20	gene18801	gene17478	gene15975
gene16976	gene19526	gene18260	gene19008	gene18342	gene2000	gene18819	gene17479	gene15983
gene16997	gene19532	gene18283	gene19014	gene18348	gene20000	gene18825	gene17481	gene15985
gene16999	gene19535	gene18296	gene19028	gene18361	gene20038	gene18855	gene17489	gene15988
gene17002	gene19542	gene1831	gene19029	gene18368	gene20040	gene18860	gene17517	gene15991
gene1701	gene19547	gene18324	gene19032	gene18371	gene20107	gene18873	gene17520	gene15994
gene17037	gene19548	gene18356	gene19033	gene18374	gene20108	gene18886	gene17529	gene16013
gene1704	gene19565	gene1838	gene19059	gene18375	gene20131	gene18907	gene1753	gene16014
gene17054	gene19572	gene18391	gene19071	gene18387	gene20141	gene18949	gene17530	gene1603
gene17060	gene19600	gene18408	gene19078	gene18399	gene20142	gene18973	gene17555	gene16044
gene17066	gene19601	gene18413	gene19081	gene18403	gene20147	gene18986	gene17567	gene16061
gene17067	gene19605	gene18425	gene19112	gene18464	gene20163	gene19002	gene17577	gene16068
gene17072	gene19625	gene18427	gene19129	gene18466	gene2017	gene19003	gene17587	gene16071
gene17073	gene19678	gene18438	gene19134	gene18468	gene20178	gene19004	gene17619	gene16078
gene17076	gene1969	gene18444	gene19142	gene18469	gene2018	gene19016	gene17623	gene16081
gene17086	gene19696	gene18455	gene19147	gene18470	gene20187	gene19026	gene17646	gene16092
gene17090	gene1970	gene18476	gene1915	gene18482	gene20218	gene19036	gene17652	gene16093
gene17106	gene19737	gene18477	gene19160	gene18491	gene2023	gene1905	gene17653	gene16095
gene1711	gene19763	gene18507	gene19165	gene185	gene20232	gene19057	gene17657	gene16099
gene17112	gene19771	gene18513	gene19185	gene18519	gene20249	gene19065	gene1766	gene161
gene17114	gene19773	gene18525	gene19197	gene1852	gene2025	gene19068	gene17661	gene1610
gene17123	gene19788	gene18527	gene1922	gene1854	gene20252	gene19073	gene17662	gene1611
gene17129	gene19798	gene18529	gene19224	gene18556	gene20254	gene19079	gene17666	gene16141
gene1714	gene19814	gene18549	gene19227	gene18561	gene20263	gene19099	gene17667	gene16146
gene1716	gene19817	gene18557	gene19245	gene18566	gene20268	gene1910	gene17668	gene16148
gene17160	gene19833	gene18564	gene19254	gene18591	gene20272	gene19121	gene17670	gene16152
gene17166	gene19836	gene18584	gene19261	gene18595	gene20275	gene19127	gene17672	gene16158
gene17177	gene19839	gene18602	gene19276	gene18614	gene20277	gene19130	gene17703	gene16161
gene1718	gene19842	gene18605	gene19279	gene18637	gene20291	gene19188	gene17710	gene16172
gene17183	gene1985	gene18626	gene193	gene18677	gene20301	gene19189	gene17711	gene16178
gene17184	gene19852	gene18689	gene1930	gene18682	gene20303	gene192	gene17716	gene16179
gene17189	gene19856	gene1869	gene19339	gene18686	gene20348	gene19213	gene17768	gene16180
gene17194	gene19857	gene18696	gene19345	gene18708	gene20349	gene19214	gene17769	gene16201
gene17213	gene19861	gene18707	gene19346	gene18726	gene20357	gene19228	gene1777	gene16207
gene17215	gene19872	gene18721	gene19349	gene18753	gene20364	gene19257	gene17771	gene16214
gene17226	gene19878	gene18744	gene19354	gene18756	gene20369	gene1928	gene17788	gene1622
gene17232	gene1989	gene18751	gene19356	gene18781	gene20371	gene1929	gene17791	gene1623
gene17249	gene19948	gene18763	gene19365	gene18784	gene20377	gene19301	gene17802	gene16235
gene17254	gene1995	gene18767	gene19369	gene18785	gene20391	gene19302	gene17813	gene16245
gene17272	gene19953	gene1878	gene19387	gene18817	gene20408	gene19325	gene17815	gene16250
gene17294	gene19958	gene18786	gene19390	gene1883	gene20410	gene19332	gene17819	gene1627
gene17322	gene19961	gene18804	gene19411	gene18837	gene20411	gene1935	gene1782	gene16272
gene17323	gene19962	gene18823	gene19412	gene18841	gene2043	gene19366	gene17821	gene16279
gene17326	gene19971	gene18846	gene19437	gene18842	gene20450	gene19399	gene17823	gene1628
gene17328	gene19972	gene18856	gene19441	gene18847	gene20460	gene19410	gene17841	gene16312
gene17350	gene19978	gene18867	gene1947	gene18848	gene20472	gene19413	gene17849	gene16318
gene17375	gene19991	gene18875	gene19473	gene18859	gene20473	gene19418	gene1785	gene16334
gene17384	gene20001	gene1889	gene19484	gene18868	gene20481	gene1943	gene17852	gene16359
gene17385	gene20013	gene18893	gene19498	gene1887	gene20511	gene19435	gene1787	gene1636
gene17388	gene20022	gene18897	gene19502	gene18883	gene20519	gene19443	gene1789	gene16386
gene17389	gene20031	gene1890	gene19519	gene18885	gene2052	gene19455	gene17899	gene16427
gene17402	gene20045	gene18902	gene19533	gene18888	gene20588	gene19470	gene17916	gene1643
gene17461	gene20072	gene18908	gene19536	gene18890	gene20592	gene19476	gene17923	gene16444
gene17464	gene20073	gene18910	gene19544	gene1891	gene20602	gene19478	gene1793	gene16445
gene17477	gene20089	gene18928	gene19545	gene18945	gene20608	gene19491	gene17934	gene16452
gene1748	gene20096	gene18935	gene1958	gene1895	gene20610	gene195	gene17937	gene16467
gene17483	gene201	gene18950	gene19586	gene18965	gene20615	gene19517	gene17950	gene16477
gene17488	gene20113	gene1896	gene1963	gene18969	gene20623	gene19543	gene17952	gene16481
gene1749	gene20138	gene18963	gene19630	gene18978	gene20626	gene19549	gene17976	gene16483
gene17490	gene20151	gene18975	gene19632	gene18985	gene20631	gene19552	gene18	gene16485
gene175	gene20171	gene190	gene19652	gene1899	gene20633	gene19558	gene18001	gene16507
gene1751	gene20173	gene19019	gene19653	gene18992	gene20643	gene19562	gene18018	gene16516
gene17512	gene20212	gene19020	gene19657	gene18994	gene20663	gene19571	gene1802	gene16523
gene17524	gene20225	gene1903	gene19659	gene19	gene20678	gene19578	gene18027	gene16528
gene17531	gene20238	gene19048	gene19676	gene19013	gene2068	gene19581	gene18034	gene16530
gene17534	gene20244	gene19049	gene19690	gene19015	gene20692	gene19596	gene18035	gene16546
gene17547	gene20251	gene19054	gene19693	gene19021	gene20716	gene19616	gene18038	gene16549
gene17561	gene20267	gene19055	gene19704	gene19022	gene20727	gene19623	gene18055	gene1655
gene17569	gene20278	gene19069	gene19733	gene19027	gene20736	gene19628	gene18056	gene16568
gene17584	gene2029	gene1908	gene19734	gene19034	gene2074	gene19655	gene18098	gene16581
gene17590	gene20290	gene19080	gene1975	gene19035	gene20740	gene19656	gene18113	gene16582
gene17617	gene20328	gene19095	gene19750	gene19041	gene20742	gene19669	gene18114	gene16594
gene17618	gene2033	gene19135	gene19762	gene19043	gene20744	gene19672	gene18123	gene16600
gene17633	gene20338	gene19140	gene19764	gene19044	gene20766	gene19674	gene18128	gene16606
gene17636	gene20344	gene19153	gene19769	gene19045	gene20779	gene19698	gene1813	gene16607
gene17644	gene20365	gene19156	gene19782	gene19051	gene20783	gene19703	gene18142	gene16608
gene17645	gene20388	gene19159	gene19787	gene19063	gene20830	gene19705	gene18150	gene1661
gene17671	gene20390	gene1916	gene19789	gene19072	gene2084	gene19713	gene18165	gene16611
gene17676	gene20400	gene19166	gene19790	gene19075	gene20849	gene19738	gene18172	gene16612
gene17678	gene20428	gene19179	gene19806	gene19077	gene20855	gene19761	gene18176	gene16615
gene17680	gene20441	gene1918	gene19819	gene19087	gene2088	gene19780	gene18177	gene16616
gene17681	gene20464	gene19183	gene19825	gene1909	gene20907	gene19829	gene18178	gene16627
gene17683	gene20468	gene19184	gene19828	gene19106	gene20952	gene1987	gene18186	gene16630
gene17690	gene20470	gene19190	gene19844	gene1911	gene20968	gene19871	gene18188	gene1664
gene17692	gene20476	gene19192	gene19845	gene19119	gene20990	gene19898	gene18208	gene16645
gene17693	gene20483	gene19198	gene19850	gene1912	gene20997	gene19899	gene18216	gene16646
gene17694	gene20486	gene19212	gene19853	gene19125	gene21013	gene1990	gene18217	gene16653
gene17695	gene20492	gene19230	gene1986	gene19126	gene21015	gene1991	gene18225	gene16662
gene17698	gene20500	gene19247	gene19860	gene19128	gene21023	gene19910	gene18253	gene16673
gene17702	gene2051	gene19260	gene19870	gene19137	gene21040	gene1992	gene18295	gene16677
gene17718	gene20513	gene19268	gene1988	gene19178	gene21044	gene19940	gene18298	gene16684
gene17722	gene20515	gene19269	gene19888	gene19181	gene2108	gene19951	gene18305	gene1670
gene17724	gene20517	gene19274	gene19893	gene19182	gene21081	gene19960	gene18319	gene16703
gene17725	gene20528	gene19296	gene19895	gene19186	gene21085	gene19977	gene18327	gene16712
gene17726	gene20542	gene19297	gene19907	gene19200	gene2109	gene19979	gene18328	gene16722
gene17727	gene20557	gene19305	gene19908	gene19205	gene21110	gene19981	gene18336	gene16723
gene1774	gene20620	gene19315	gene19913	gene19211	gene21119	gene19983	gene1834	gene16729
gene17759	gene20621	gene19337	gene19915	gene19215	gene21122	gene20007	gene18358	gene16733
gene17760	gene20629	gene19357	gene19918	gene19220	gene2113	gene20019	gene18360	gene16734
gene17764	gene20645	gene19363	gene19949	gene19237	gene21132	gene20037	gene18366	gene16743
gene17775	gene20649	gene19380	gene19965	gene19246	gene21135	gene20044	gene18373	gene16745
gene17792	gene20653	gene1939	gene19988	gene19249	gene21153	gene20066	gene18383	gene16746
gene17806	gene20655	gene19402	gene2	gene1925	gene21158	gene20075	gene1839	gene16751
gene17810	gene20658	gene19403	gene200	gene1927	gene2119	gene20076	gene18390	gene16763
gene17820	gene20667	gene19404	gene20010	gene19294	gene21241	gene20101	gene18407	gene1677
gene17828	gene20670	gene19440	gene20012	gene19298	gene21264	gene20110	gene18415	gene16772
gene17829	gene20672	gene19447	gene20023	gene1933	gene21285	gene20119	gene18417	gene16782
gene17833	gene20677	gene1945	gene20026	gene19333	gene21286	gene20124	gene18420	gene16783
gene17835	gene20683	gene19450	gene20029	gene19338	gene21310	gene2013	gene18426	gene16789
gene17844	gene20686	gene19451	gene20032	gene19368	gene21328	gene20132	gene18435	gene16801
gene17857	gene20688	gene19453	gene20043	gene19378	gene21335	gene20134	gene18441	gene1681
gene17865	gene2069	gene19457	gene20046	gene19385	gene21345	gene20137	gene18458	gene16812
gene17871	gene20694	gene19458	gene20047	gene19388	gene21348	gene2014	gene1847	gene16813
gene17882	gene20695	gene19459	gene20050	gene19389	gene21349	gene20150	gene18474	gene16817
gene17886	gene20714	gene19464	gene20051	gene19395	gene21351	gene20155	gene1853	gene16820
gene17887	gene20722	gene19467	gene2008	gene19396	gene21352	gene20160	gene18536	gene16824
gene17898	gene20731	gene19469	gene20080	gene19406	gene21358	gene20162	gene18537	gene16826
gene179	gene20741	gene19479	gene2010	gene19409	gene21359	gene20168	gene18560	gene1683
gene17900	gene20775	gene19485	gene20106	gene19415	gene21362	gene20169	gene18562	gene1685
gene17905	gene20776	gene19489	gene20127	gene19438	gene21384	gene20185	gene18575	gene16850
gene17907	gene20798	gene1949	gene20145	gene19448	gene21397	gene20186	gene18576	gene16852
gene17909	gene20803	gene19505	gene20146	gene19449	gene21442	gene20195	gene18583	gene16853
gene17930	gene20844	gene1951	gene20156	gene19460	gene21443	gene20204	gene18594	gene16857
gene17940	gene2085	gene19527	gene20164	gene19474	gene21454	gene20208	gene18615	gene16859
gene17946	gene20874	gene19531	gene20180	gene19475	gene21470	gene20224	gene18619	gene16861
gene17961	gene20887	gene19539	gene20182	gene19493	gene21472	gene20235	gene18631	gene16868
gene17964	gene20910	gene19541	gene20193	gene19494	gene21490	gene20237	gene18638	gene1687
gene17966	gene20920	gene19553	gene20199	gene19495	gene21505	gene20274	gene18643	gene1688
gene17970	gene20921	gene19554	gene20209	gene19496	gene21546	gene20279	gene18678	gene16880
gene17971	gene2093	gene1957	gene2021	gene19515	gene21548	gene20286	gene18685	gene1689
gene17983	gene20945	gene19577	gene20219	gene19538	gene21577	gene20293	gene18709	gene1691
gene17993	gene20967	gene19587	gene20220	gene1955	gene21627	gene20297	gene1871	gene16915
gene18015	gene20978	gene19589	gene20229	gene19557	gene21645	gene20308	gene18711	gene16917
gene18020	gene20981	gene19603	gene20230	gene19560	gene21652	gene20310	gene18724	gene1695
gene18022	gene20983	gene1961	gene20243	gene19561	gene21653	gene20336	gene18731	gene16959
gene18030	gene21007	gene19618	gene20259	gene19585	gene21673	gene20347	gene1874	gene1696
gene1804	gene2103	gene19619	gene2027	gene19590	gene21699	gene20393	gene18747	gene16963
gene18064	gene21033	gene19627	gene20273	gene19591	gene21716	gene20394	gene1875	gene16977
gene18066	gene21034	gene19633	gene20284	gene19598	gene21718	gene20420	gene18752	gene1698
gene1807	gene21035	gene19654	gene20287	gene196	gene21729	gene20421	gene18769	gene1699
gene18081	gene2104	gene19671	gene20296	gene19612	gene21756	gene20427	gene18789	gene1700
gene18085	gene21049	gene19677	gene20302	gene19613	gene21789	gene20457	gene1879	gene17001
gene18086	gene21050	gene1968	gene20337	gene1962	gene21801	gene20465	gene18870	gene17005
gene1810	gene2106	gene19681	gene20353	gene19639	gene2181	gene2047	gene18871	gene1702
gene18102	gene21067	gene1973	gene20356	gene19640	gene21816	gene20485	gene18876	gene17025
gene18119	gene21077	gene19730	gene20359	gene19641	gene21826	gene20488	gene18882	gene17034
gene18120	gene21083	gene19741	gene20360	gene19643	gene21854	gene20491	gene18887	gene17043
gene18125	gene21084	gene19744	gene20366	gene19651	gene21868	gene20501	gene18891	gene17057
gene18126	gene21090	gene1976	gene20367	gene19661	gene21872	gene20508	gene18894	gene17069
gene18132	gene21111	gene19767	gene20370	gene19666	gene21880	gene20532	gene18934	gene17071
gene18133	gene2112	gene19772	gene20375	gene19668	gene21894	gene20546	gene18938	gene1708
gene18145	gene21131	gene19784	gene20383	gene19679	gene21896	gene2055	gene18957	gene17081
gene18148	gene21151	gene19786	gene204	gene19682	gene21897	gene20550	gene18958	gene17089
gene18157	gene21184	gene19830	gene20401	gene19683	gene21945	gene20554	gene1897	gene17091
gene18158	gene21185	gene19838	gene20402	gene19687	gene21959	gene20555	gene18993	gene17093
gene18196	gene21199	gene19847	gene20404	gene19697	gene2197	gene20560	gene19038	gene17096
gene18218	gene2121	gene19867	gene20406	gene197	gene21971	gene20572	gene19047	gene171
gene18220	gene21226	gene19877	gene20409	gene19709	gene2198	gene20574	gene1906	gene17121
gene18224	gene21242	gene19881	gene2046	gene19715	gene21986	gene20582	gene19062	gene17127
gene1823	gene21243	gene19884	gene20462	gene19716	gene2199	gene20587	gene19066	gene17132
gene18238	gene2126	gene19886	gene20466	gene19728	gene21994	gene20591	gene19076	gene17146
gene18241	gene21270	gene19902	gene20496	gene19742	gene22001	gene20604	gene19092	gene17163
gene18243	gene21275	gene19904	gene20502	gene19759	gene2203	gene20612	gene19093	gene17193
gene18244	gene21313	gene19909	gene20506	gene19765	gene22036	gene20618	gene19118	gene17196
gene18245	gene21319	gene19914	gene20514	gene19778	gene22042	gene20625	gene19136	gene17205
gene18247	gene2133	gene19932	gene20530	gene19783	gene22043	gene20627	gene19138	gene17206
gene18249	gene21341	gene19933	gene20569	gene19799	gene22052	gene20639	gene19150	gene17207
gene18269	gene21350	gene19936	gene20570	gene19816	gene22056	gene20656	gene19154	gene17208
gene18270	gene21363	gene19974	gene20573	gene19818	gene22061	gene20665	gene1917	gene17211
gene18272	gene21390	gene19986	gene20585	gene19826	gene22084	gene20682	gene19209	gene17212
gene18273	gene21391	gene20016	gene20632	gene19840	gene22091	gene20711	gene19210	gene17221
gene18276	gene21393	gene2002	gene20635	gene19875	gene22115	gene20725	gene19217	gene17222
gene18279	gene21399	gene20024	gene20637	gene19894	gene2213	gene20728	gene19221	gene17230
gene1828	gene21411	gene20039	gene20642	gene19903	gene22131	gene2073	gene19253	gene17243
gene1829	gene21444	gene20052	gene20646	gene19912	gene22157	gene20733	gene19258	gene17251
gene18291	gene21471	gene20056	gene20650	gene19917	gene22172	gene20734	gene19267	gene17267
gene18301	gene21477	gene20082	gene20687	gene19922	gene22174	gene20745	gene19290	gene17269
gene18304	gene21478	gene20095	gene20689	gene19939	gene22181	gene20748	gene19317	gene17274
gene18309	gene2148	gene20098	gene2070	gene19943	gene22197	gene20765	gene19319	gene17280
gene18313	gene21481	gene20099	gene20701	gene19945	gene22208	gene20772	gene19351	gene17282
gene18317	gene21482	gene20100	gene20710	gene19952	gene22229	gene20800	gene1937	gene17300
gene18320	gene21487	gene20103	gene20720	gene19966	gene22232	gene20801	gene19371	gene17308
gene18325	gene21498	gene20109	gene20730	gene19969	gene2224	gene20802	gene19397	gene17310
gene18326	gene21506	gene2011	gene20747	gene19975	gene22245	gene20812	gene1940	gene17324
gene18369	gene21515	gene20128	gene20787	gene19984	gene22249	gene20823	gene19401	gene17331
gene18380	gene21520	gene20136	gene20788	gene19992	gene22308	gene20828	gene19405	gene17343
gene18398	gene21522	gene20143	gene20793	gene20004	gene22325	gene2083	gene1942	gene17344
gene18402	gene2155	gene20144	gene2080	gene20006	gene22378	gene20831	gene19433	gene17357
gene18404	gene21558	gene20166	gene20809	gene20011	gene22390	gene20832	gene19442	gene17360
gene18405	gene21607	gene20172	gene20813	gene20014	gene22392	gene20836	gene19465	gene17361
gene18414	gene21609	gene20198	gene20838	gene20025	gene22400	gene20853	gene19468	gene17364
gene18422	gene2165	gene20228	gene20846	gene20035	gene22401	gene20858	gene19488	gene17366
gene18428	gene21679	gene20236	gene20862	gene20036	gene22402	gene20867	gene19501	gene17370
gene18430	gene21684	gene20239	gene20868	gene2004	gene22403	gene20870	gene19504	gene17371
gene18445	gene21687	gene20241	gene20880	gene20055	gene22404	gene20893	gene19509	gene17373
gene1845	gene21695	gene20246	gene20897	gene20069	gene22445	gene20894	gene1953	gene17374
gene18457	gene21701	gene20306	gene20901	gene2007	gene22447	gene20896	gene19534	gene17377
gene18471	gene21712	gene20311	gene20903	gene20070	gene22465	gene20909	gene19567	gene1738
gene18472	gene21717	gene20320	gene20905	gene20071	gene22478	gene20914	gene19568	gene17382
gene18489	gene21724	gene20321	gene20926	gene20084	gene22494	gene20922	gene19575	gene17399
gene18493	gene21728	gene20329	gene20932	gene20111	gene22509	gene20927	gene19583	gene17405
gene18499	gene21731	gene20331	gene20933	gene20117	gene22536	gene20948	gene19584	gene17407
gene18526	gene21732	gene20333	gene20942	gene20121	gene22561	gene2095	gene19588	gene17411
gene18532	gene21735	gene20352	gene20974	gene20165	gene22563	gene20954	gene1960	gene17429
gene18547	gene2174	gene20354	gene210	gene20167	gene22564	gene20986	gene19647	gene17430
gene18574	gene2176	gene20374	gene21001	gene20189	gene22569	gene20989	gene19650	gene17431
gene18577	gene21768	gene20385	gene21003	gene2019	gene22573	gene20996	gene19675	gene17434
gene18579	gene2177	gene20389	gene21009	gene20191	gene22575	gene20998	gene19685	gene1744
gene18582	gene21770	gene20403	gene21017	gene20192	gene22604	gene21012	gene19699	gene17447
gene18587	gene21775	gene20412	gene21022	gene20210	gene22608	gene21016	gene1971	gene17453
gene18589	gene21780	gene20433	gene21058	gene20231	gene22623	gene21019	gene19712	gene17457
gene18598	gene21786	gene20434	gene21062	gene2024	gene22626	gene2102	gene19729	gene17465
gene1860	gene21796	gene20446	gene211	gene20247	gene22627	gene21031	gene19743	gene1747
gene18600	gene21810	gene20467	gene21103	gene20257	gene2263	gene2105	gene19745	gene17487
gene18612	gene21862	gene20469	gene21112	gene20264	gene22631	gene21052	gene19746	gene17491
gene18627	gene21867	gene2048	gene21123	gene20269	gene22635	gene21053	gene19755	gene17501
gene1863	gene21871	gene20480	gene21139	gene20270	gene2265	gene21055	gene19756	gene17515
gene18644	gene21883	gene20482	gene21156	gene20283	gene22662	gene21076	gene19766	gene17522
gene18645	gene21887	gene20484	gene21186	gene20285	gene22663	gene21078	gene19794	gene17549
gene18673	gene21903	gene20489	gene212	gene20289	gene22677	gene21089	gene198	gene17558
gene18675	gene2192	gene2049	gene21208	gene203	gene227	gene21098	gene19808	gene17575
gene18676	gene21925	gene20504	gene21210	gene20304	gene22707	gene21105	gene19810	gene17583
gene18687	gene21932	gene20521	gene21212	gene20335	gene22739	gene21108	gene19811	gene1759
gene18688	gene21954	gene20522	gene21215	gene20343	gene22743	gene21149	gene19820	gene17591
gene18693	gene2196	gene20523	gene21218	gene20351	gene2276	gene21161	gene1984	gene17596
gene18713	gene21962	gene20529	gene21222	gene20361	gene22767	gene21163	gene19848	gene17598
gene18715	gene21978	gene2053	gene2123	gene20373	gene22772	gene21174	gene19859	gene176
gene18732	gene21979	gene20531	gene21232	gene20392	gene22804	gene21178	gene19862	gene17606
gene18754	gene21989	gene20552	gene21254	gene20395	gene22812	gene21181	gene19891	gene17624
gene18757	gene22009	gene20567	gene21256	gene20398	gene22821	gene21183	gene199	gene1763
gene18758	gene22010	gene20568	gene21259	gene20407	gene22829	gene21195	gene19901	gene17630
gene18759	gene22013	gene20594	gene21263	gene20417	gene22839	gene21202	gene19923	gene17632
gene18760	gene22041	gene20596	gene2127	gene2042	gene22857	gene21204	gene19927	gene17649
gene18771	gene22065	gene20599	gene21271	gene20430	gene22884	gene21216	gene19937	gene17650
gene18775	gene22085	gene20600	gene21292	gene20438	gene22888	gene21233	gene19967	gene17654
gene18780	gene22093	gene20605	gene21299	gene20453	gene22891	gene21258	gene19996	gene17658
gene18787	gene22103	gene20606	gene21311	gene20499	gene22955	gene21291	gene20005	gene17675
gene18791	gene22111	gene20616	gene21324	gene20505	gene22966	gene21302	gene20008	gene177
gene18793	gene22117	gene20628	gene21330	gene20512	gene22967	gene21306	gene20017	gene17705
gene18794	gene22121	gene20638	gene21333	gene20534	gene22982	gene21307	gene20020	gene17715
gene18797	gene22132	gene20673	gene21347	gene20538	gene22997	gene21308	gene20021	gene1772
gene18798	gene22133	gene20699	gene21367	gene20543	gene23008	gene21312	gene20033	gene17730
gene18800	gene22150	gene20704	gene2137	gene20544	gene23040	gene21317	gene20041	gene17733
gene18814	gene22168	gene20712	gene21370	gene20597	gene23048	gene21318	gene20049	gene17737
gene18833	gene2218	gene20718	gene21377	gene20617	gene23057	gene21320	gene2006	gene17740
gene18851	gene22183	gene20754	gene21389	gene20624	gene2307	gene21323	gene20064	gene17742
gene18852	gene2219	gene20764	gene2139	gene20641	gene23074	gene21327	gene20083	gene17746
gene18881	gene22191	gene20767	gene21394	gene20644	gene23075	gene21343	gene20112	gene17747
gene18900	gene22200	gene20770	gene21406	gene20652	gene23088	gene21372	gene20130	gene17749
gene18916	gene2222	gene20785	gene21407	gene20671	gene23091	gene21381	gene20139	gene17766
gene18917	gene22223	gene20804	gene21409	gene20684	gene231	gene21385	gene20153	gene17784
gene18918	gene22228	gene20806	gene21410	gene20693	gene23119	gene21387	gene20154	gene17785
gene18921	gene22237	gene20811	gene21413	gene20702	gene23125	gene21400	gene20159	gene1779
gene18923	gene22241	gene20816	gene2144	gene20708	gene23143	gene21402	gene20170	gene17798
gene18930	gene22246	gene20822	gene21446	gene20723	gene23147	gene21403	gene20175	gene17799
gene18931	gene22253	gene20824	gene21479	gene20737	gene23153	gene21416	gene20176	gene17831
gene18936	gene2226	gene20843	gene21480	gene20739	gene23162	gene21441	gene20177	gene17845
gene18940	gene22271	gene20848	gene21496	gene20743	gene23165	gene21452	gene20179	gene17846
gene18944	gene223	gene2086	gene2152	gene20750	gene23194	gene21457	gene20183	gene17847
gene18951	gene2231	gene20882	gene21521	gene20778	gene23197	gene21458	gene20194	gene17858
gene18968	gene22389	gene20884	gene21528	gene20784	gene23198	gene21460	gene20197	gene17874
gene18979	gene22397	gene2090	gene21530	gene20805	gene23203	gene21464	gene20206	gene17906
gene18980	gene22410	gene20923	gene21536	gene20840	gene2322	gene21469	gene20216	gene17918
gene18988	gene22412	gene20944	gene21557	gene20857	gene23247	gene21489	gene20248	gene17925
gene18995	gene22417	gene20964	gene21560	gene20881	gene2325	gene21494	gene20253	gene17931
gene18996	gene22422	gene20975	gene21561	gene20902	gene23280	gene21501	gene20262	gene17932
gene19017	gene22476	gene20991	gene21578	gene20906	gene23281	gene21504	gene20265	gene17933
gene19018	gene22479	gene21018	gene21579	gene20911	gene23302	gene21516	gene20266	gene17938
gene19024	gene22490	gene21024	gene21583	gene20928	gene23326	gene21582	gene20271	gene1794
gene19040	gene22497	gene21027	gene21586	gene20929	gene23330	gene2159	gene20316	gene17941
gene19060	gene2250	gene21036	gene21593	gene20943	gene23331	gene21608	gene20317	gene17959
gene19074	gene22511	gene21041	gene21614	gene20956	gene23337	gene21612	gene2032	gene1798
gene19084	gene22541	gene21042	gene21647	gene20957	gene23354	gene21613	gene20332	gene17986
gene19103	gene22543	gene21054	gene21648	gene20962	gene23355	gene21651	gene2035	gene17992
gene19104	gene22547	gene21063	gene21669	gene2097	gene23360	gene21668	gene20358	gene17994
gene19109	gene22568	gene21073	gene2169	gene20976	gene23373	gene21676	gene20362	gene180
gene19115	gene22586	gene21074	gene21697	gene20977	gene23378	gene21700	gene20372	gene18003
gene19123	gene22634	gene21082	gene21707	gene20984	gene23388	gene21719	gene20381	gene18006
gene19141	gene22642	gene21106	gene21709	gene20988	gene23404	gene21755	gene20405	gene18023
gene19144	gene22643	gene21107	gene21720	gene20994	gene23418	gene21807	gene20413	gene18025
gene19145	gene22664	gene21113	gene21721	gene21006	gene23423	gene21820	gene20414	gene18049
gene19167	gene22665	gene21114	gene21734	gene2101	gene23430	gene21839	gene20422	gene1805
gene19169	gene2267	gene21136	gene21751	gene21014	gene23434	gene21841	gene20437	gene18059
gene19170	gene2270	gene21152	gene21774	gene21051	gene23446	gene21845	gene20444	gene18061
gene19171	gene22703	gene21154	gene21781	gene21072	gene23449	gene21856	gene20456	gene18080
gene19172	gene22706	gene21170	gene21793	gene21075	gene2346	gene21859	gene20459	gene18091
gene19173	gene22716	gene21173	gene21794	gene21094	gene23480	gene21873	gene20497	gene18092
gene19175	gene22731	gene21180	gene21818	gene21095	gene23481	gene21882	gene20498	gene18099
gene19177	gene22734	gene21187	gene21848	gene21101	gene23486	gene21902	gene20509	gene181
gene19191	gene22741	gene21188	gene2186	gene21109	gene23495	gene21921	gene20524	gene18100
gene19201	gene22760	gene21205	gene21885	gene21124	gene23513	gene21927	gene20526	gene18111
gene19208	gene22766	gene21225	gene21889	gene21127	gene23514	gene2193	gene2054	gene18124
gene19234	gene2278	gene21229	gene2190	gene21148	gene23518	gene21975	gene20541	gene18137
gene19235	gene22819	gene21238	gene2191	gene21160	gene23529	gene21984	gene20547	gene18141
gene19244	gene22875	gene21240	gene21910	gene21162	gene23540	gene22000	gene2056	gene18159
gene19270	gene22877	gene21282	gene21913	gene21189	gene23553	gene22016	gene20571	gene1816
gene19293	gene22887	gene21288	gene21917	gene21190	gene23565	gene22024	gene20577	gene1817
gene19300	gene22892	gene21298	gene21929	gene2122	gene23582	gene22028	gene20598	gene18179
gene1931	gene22897	gene2132	gene21935	gene21230	gene23589	gene22037	gene20609	gene18182
gene19313	gene22900	gene21326	gene21956	gene21236	gene23600	gene22057	gene20613	gene18183
gene19314	gene22909	gene21357	gene21961	gene21244	gene23608	gene22062	gene20619	gene18191
gene19321	gene22913	gene21364	gene21968	gene21249	gene23639	gene22067	gene20636	gene18195
gene19324	gene2292	gene21395	gene21974	gene21250	gene23641	gene22078	gene20651	gene182
gene19343	gene22941	gene21421	gene21985	gene21287	gene23642	gene22079	gene20654	gene18209
gene19348	gene22949	gene21422	gene21995	gene21293	gene23646	gene2208	gene20657	gene1821
gene19352	gene22956	gene21424	gene21999	gene21300	gene23647	gene22095	gene2067	gene18211
gene19362	gene22957	gene21436	gene22002	gene21314	gene23661	gene22097	gene20690	gene18214
gene19364	gene22974	gene21440	gene22006	gene21316	gene23663	gene22102	gene20698	gene18242
gene19367	gene23020	gene21445	gene22011	gene21325	gene23668	gene22104	gene20713	gene18248
gene19370	gene23028	gene21485	gene22034	gene21332	gene237	gene22120	gene20717	gene1825
gene19374	gene23029	gene21507	gene22040	gene21337	gene23700	gene22124	gene20721	gene18250
gene19377	gene23043	gene21508	gene2205	gene21342	gene23716	gene22126	gene20755	gene18254
gene19381	gene23045	gene21509	gene22058	gene21346	gene23719	gene22137	gene20771	gene18256
gene19383	gene23046	gene21514	gene22080	gene2135	gene23733	gene2214	gene20773	gene18265
gene19384	gene23066	gene21527	gene22083	gene21356	gene23782	gene22184	gene20774	gene1827
gene19392	gene23069	gene21550	gene22089	gene21360	gene23785	gene22185	gene20777	gene18285
gene19393	gene23113	gene21552	gene2209	gene21361	gene23811	gene22186	gene20796	gene18290
gene19394	gene23122	gene21554	gene22090	gene21366	gene23814	gene22211	gene20797	gene18302
gene19424	gene23123	gene2156	gene2210	gene21371	gene23834	gene22216	gene20799	gene18306
gene19425	gene23129	gene2157	gene22109	gene21398	gene23851	gene22222	gene20807	gene18318
gene19428	gene23130	gene2158	gene22113	gene21405	gene23885	gene22238	gene20815	gene18331
gene19429	gene23150	gene21587	gene22114	gene21412	gene23892	gene22243	gene2082	gene18340
gene19439	gene23167	gene21595	gene22130	gene21420	gene23927	gene22268	gene20827	gene18349
gene1944	gene23170	gene21597	gene22141	gene21439	gene2393	gene22272	gene20841	gene18351
gene19452	gene23171	gene216	gene22143	gene21453	gene23941	gene22278	gene20850	gene18370
gene19454	gene23178	gene21601	gene22147	gene21468	gene23948	gene2228	gene20854	gene18397
gene19490	gene23200	gene21616	gene22153	gene21473	gene23973	gene22281	gene20859	gene18416
gene19516	gene23204	gene21619	gene22155	gene21488	gene24003	gene22307	gene20861	gene18419
gene19524	gene2321	gene21623	gene22217	gene21497	gene24017	gene22315	gene2087	gene1843
gene19573	gene23229	gene21657	gene22236	gene2150	gene24034	gene22348	gene20895	gene18439
gene19579	gene23240	gene21663	gene22248	gene21510	gene24040	gene22349	gene20908	gene18440
gene19580	gene23251	gene21667	gene22256	gene21518	gene24046	gene22383	gene20913	gene18460
gene19593	gene23254	gene21672	gene22265	gene21540	gene24054	gene22398	gene20915	gene18465
gene19595	gene23255	gene2168	gene22269	gene21547	gene24058	gene22436	gene20919	gene1848
gene19624	gene23261	gene21680	gene22275	gene21565	gene2406	gene22441	gene2094	gene18483
gene19636	gene23286	gene21686	gene22304	gene21568	gene2407	gene22452	gene20958	gene18485
gene19660	gene23291	gene21688	gene22305	gene21569	gene24071	gene22456	gene20963	gene18498
gene19663	gene23296	gene21702	gene22309	gene21604	gene24072	gene22463	gene20965	gene18500
gene19667	gene23303	gene21714	gene22312	gene21620	gene24086	gene22470	gene20966	gene18501
gene1967	gene23322	gene2172	gene22319	gene21626	gene24092	gene22480	gene20987	gene18503
gene19670	gene23345	gene2175	gene22335	gene21635	gene24108	gene22503	gene20993	gene18504
gene19673	gene23363	gene21762	gene22336	gene21649	gene24131	gene22512	gene21029	gene18506
gene19684	gene23368	gene21765	gene22339	gene21656	gene24132	gene22518	gene21061	gene18514
gene19691	gene23410	gene21771	gene22346	gene21692	gene24133	gene22555	gene21065	gene18517
gene19719	gene23412	gene21777	gene22360	gene21696	gene24138	gene22557	gene21069	gene18545
gene19720	gene23415	gene21799	gene22362	gene21698	gene24158	gene22559	gene21096	gene18546
gene19721	gene23417	gene218	gene22368	gene21708	gene24169	gene22578	gene21104	gene18548
gene19725	gene23471	gene2180	gene22374	gene21752	gene24175	gene22580	gene21115	gene18551
gene19726	gene23483	gene21800	gene22379	gene21759	gene24179	gene22582	gene21125	gene18555
gene19727	gene23487	gene21805	gene22380	gene21776	gene24181	gene22601	gene21134	gene18563
gene19732	gene23489	gene21809	gene22387	gene21779	gene24182	gene22613	gene2114	gene18569
gene19747	gene23490	gene21830	gene22411	gene21783	gene24185	gene22639	gene21141	gene18571
gene19752	gene23501	gene21834	gene22413	gene21790	gene24188	gene22657	gene21143	gene18581
gene19754	gene23515	gene21840	gene22414	gene21813	gene24194	gene22669	gene21144	gene18607
gene19760	gene23533	gene21842	gene22416	gene21814	gene24195	gene22674	gene21145	gene18609
gene19770	gene23552	gene21847	gene22425	gene21819	gene242	gene22676	gene21147	gene18620
gene19776	gene23555	gene21861	gene22451	gene21823	gene2421	gene22693	gene21150	gene18624
gene19785	gene23564	gene21869	gene22455	gene21827	gene24237	gene2271	gene21157	gene18634
gene1979	gene23571	gene21879	gene22461	gene21836	gene24248	gene22738	gene21165	gene18646
gene19792	gene2359	gene21884	gene22475	gene21863	gene24260	gene22742	gene21167	gene18647
gene1980	gene23590	gene21888	gene22481	gene21865	gene24276	gene22746	gene21169	gene18650
gene19801	gene23616	gene21898	gene22487	gene21874	gene24301	gene22749	gene2118	gene18654
gene19805	gene23622	gene21908	gene22489	gene21876	gene24310	gene22777	gene21227	gene18660
gene19815	gene23636	gene21931	gene22491	gene21881	gene2434	gene22791	gene21260	gene18664
gene19873	gene23640	gene21937	gene22499	gene21895	gene24342	gene22793	gene21269	gene18667
gene19874	gene23655	gene21950	gene22500	gene21912	gene24368	gene22799	gene21294	gene18668
gene19876	gene23689	gene21955	gene22502	gene21915	gene24387	gene22810	gene21305	gene18674
gene19889	gene23702	gene21977	gene22507	gene21922	gene24416	gene22813	gene21315	gene18681
gene19890	gene23720	gene21980	gene22510	gene21928	gene2442	gene22815	gene21321	gene18690
gene19896	gene23726	gene21991	gene22513	gene21938	gene24431	gene22825	gene21334	gene18692
gene19911	gene23746	gene21997	gene22527	gene21966	gene24440	gene22826	gene21336	gene187
gene19919	gene23755	gene22039	gene22558	gene21981	gene2445	gene2283	gene21344	gene18701
gene19921	gene23781	gene22068	gene2258	gene21982	gene24465	gene22833	gene21354	gene18719
gene19930	gene23786	gene22099	gene22590	gene21993	gene24475	gene2284	gene21373	gene18729
gene19941	gene23830	gene22101	gene22596	gene22004	gene24482	gene2287	gene21380	gene18740
gene19942	gene23847	gene22110	gene22599	gene22027	gene24488	gene2288	gene21401	gene18748
gene19947	gene23848	gene22123	gene2260	gene2204	gene24491	gene2291	gene21417	gene18778
gene19950	gene23864	gene22128	gene22607	gene22044	gene24495	gene22917	gene2146	gene18803
gene1996	gene2387	gene22142	gene22609	gene22046	gene24497	gene22936	gene21467	gene18805
gene19964	gene23873	gene22166	gene22621	gene22049	gene24514	gene22943	gene2147	gene18806
gene1998	gene23874	gene22167	gene22622	gene22053	gene24541	gene22952	gene21495	gene1881
gene2005	gene23889	gene22169	gene22645	gene22054	gene24543	gene22958	gene21503	gene18812
gene20065	gene23916	gene22182	gene22649	gene22060	gene2455	gene22972	gene2151	gene1882
gene20067	gene23950	gene22188	gene2266	gene22077	gene24553	gene22979	gene21511	gene18826
gene20078	gene23953	gene22193	gene22660	gene22081	gene24555	gene23051	gene21513	gene18829
gene20090	gene23970	gene2221	gene22668	gene221	gene24574	gene23053	gene21539	gene1884
gene20094	gene23980	gene22212	gene22673	gene22107	gene24588	gene23058	gene21543	gene18843
gene20097	gene23982	gene22214	gene22679	gene22138	gene24634	gene23093	gene21555	gene18854
gene20104	gene23983	gene22219	gene22684	gene22144	gene24642	gene23116	gene21576	gene1886
gene20105	gene2399	gene22225	gene22688	gene22146	gene24659	gene23124	gene21581	gene18861
gene20133	gene23996	gene22230	gene22690	gene22156	gene2466	gene23135	gene21585	gene18862
gene20135	gene240	gene22287	gene22699	gene22158	gene24691	gene23144	gene21588	gene18863
gene20161	gene24016	gene22295	gene22702	gene22164	gene24692	gene23160	gene21615	gene18864
gene20184	gene24022	gene22298	gene22705	gene22170	gene24711	gene23182	gene21624	gene18880
gene20201	gene24042	gene22299	gene22711	gene22177	gene24722	gene23183	gene21628	gene18884
gene20213	gene24048	gene22352	gene22712	gene22179	gene24730	gene23196	gene21629	gene18914
gene20214	gene24085	gene22354	gene22718	gene22180	gene24733	gene23205	gene21630	gene1892
gene20221	gene24093	gene22361	gene22723	gene22194	gene24736	gene23211	gene21631	gene18926
gene20255	gene241	gene22365	gene22724	gene2220	gene2477	gene23215	gene21642	gene18927
gene2026	gene24110	gene22366	gene22726	gene22201	gene24780	gene23228	gene21675	gene18939
gene20261	gene24127	gene22367	gene22727	gene22209	gene24797	gene23238	gene21677	gene1894
gene20276	gene24139	gene22370	gene22736	gene22210	gene24813	gene23260	gene21727	gene18952
gene20322	gene24144	gene22381	gene22762	gene22234	gene24816	gene23269	gene21738	gene18956
gene20325	gene24153	gene22393	gene22768	gene22239	gene2483	gene23270	gene21739	gene18964
gene2036	gene2417	gene22399	gene22792	gene22240	gene24859	gene23276	gene21757	gene18966
gene20384	gene24187	gene22421	gene22796	gene22251	gene24871	gene23285	gene21763	gene18970
gene20386	gene24196	gene22428	gene22811	gene22261	gene24875	gene23289	gene2178	gene18987
gene20387	gene2420	gene22434	gene22816	gene22264	gene2488	gene23292	gene21792	gene18990
gene2041	gene24201	gene22482	gene22822	gene22267	gene24890	gene23294	gene21795	gene1900
gene20424	gene24221	gene22493	gene22842	gene22274	gene24897	gene23304	gene21797	gene19007
gene20425	gene24225	gene2251	gene22864	gene22306	gene24899	gene23305	gene21798	gene19011
gene20431	gene24227	gene22526	gene22865	gene22310	gene24906	gene23306	gene21802	gene19012
gene2044	gene24232	gene22540	gene22882	gene22314	gene24907	gene23308	gene21812	gene1902
gene20442	gene24244	gene22545	gene22886	gene22356	gene24921	gene23324	gene21835	gene19025
gene20445	gene24252	gene22546	gene22895	gene22357	gene24932	gene2335	gene21843	gene19031
gene20451	gene24270	gene22565	gene22902	gene22363	gene24949	gene23362	gene21846	gene19037
gene20452	gene24294	gene22567	gene22908	gene22364	gene24952	gene2339	gene2185	gene19046
gene20461	gene24296	gene2257	gene22910	gene22371	gene24953	gene23391	gene21853	gene19058
gene20494	gene24328	gene22571	gene22916	gene22407	gene24956	gene23392	gene21855	gene19082
gene20516	gene24331	gene22572	gene22933	gene22408	gene24957	gene23398	gene21864	gene19090
gene20535	gene24333	gene22594	gene22934	gene2242	gene24962	gene23408	gene21891	gene19091
gene20537	gene24341	gene22603	gene22935	gene22424	gene25006	gene23428	gene21892	gene19097
gene20553	gene24344	gene22610	gene22937	gene22426	gene25010	gene23432	gene21905	gene19105
gene20558	gene24356	gene22617	gene22953	gene2243	gene25020	gene23433	gene21926	gene19107
gene20575	gene2436	gene22675	gene22954	gene22430	gene25035	gene23439	gene21940	gene19122
gene20581	gene24366	gene22687	gene22983	gene22444	gene25059	gene23441	gene21941	gene19124
gene20583	gene2440	gene22697	gene22996	gene2245	gene25060	gene23442	gene21964	gene1914
gene206	gene24408	gene22717	gene230	gene2247	gene2509	gene23466	gene21970	gene19143
gene20603	gene24414	gene22722	gene2303	gene2249	gene25104	gene2347	gene21973	gene19155
gene20607	gene24420	gene22730	gene23031	gene22501	gene25112	gene23499	gene21983	gene19158
gene20622	gene24423	gene22732	gene23032	gene22504	gene25114	gene23516	gene21988	gene1919
gene20659	gene2444	gene22735	gene23033	gene22517	gene25115	gene23517	gene21996	gene19196
gene20664	gene24457	gene22764	gene23034	gene22530	gene25117	gene23527	gene220	gene19222
gene20666	gene2446	gene22770	gene23035	gene22531	gene25149	gene23531	gene22005	gene19226
gene20680	gene24478	gene22779	gene23055	gene22532	gene25151	gene23532	gene2201	gene1923
gene20681	gene24481	gene22783	gene23073	gene22535	gene25157	gene23545	gene22017	gene19238
gene20685	gene24484	gene22798	gene23078	gene22560	gene25158	gene23577	gene2202	gene19242
gene20697	gene24485	gene22801	gene23109	gene22562	gene25159	gene23587	gene22022	gene19248
gene20700	gene24492	gene22824	gene23127	gene22570	gene25160	gene23595	gene22025	gene19250
gene20719	gene24499	gene22828	gene23128	gene22574	gene25163	gene23615	gene22026	gene19255
gene20726	gene245	gene22830	gene23131	gene22576	gene2517	gene23624	gene22029	gene19259
gene20732	gene24505	gene22832	gene23163	gene22577	gene25174	gene2363	gene22030	gene19263
gene20735	gene24509	gene22836	gene23168	gene22579	gene25207	gene23659	gene22031	gene19265
gene20738	gene24533	gene22840	gene23172	gene22588	gene25213	gene23665	gene22035	gene19266
gene2075	gene24539	gene22898	gene23187	gene22602	gene25216	gene23684	gene22045	gene19272
gene20759	gene24540	gene22915	gene23199	gene22625	gene25221	gene23692	gene22048	gene19273
gene20769	gene24542	gene22919	gene232	gene22630	gene25230	gene23710	gene22050	gene19277
gene20780	gene24566	gene22945	gene23225	gene22641	gene25233	gene23722	gene22051	gene19282
gene20792	gene24571	gene22946	gene23226	gene22659	gene25234	gene23723	gene22063	gene19283
gene20818	gene24572	gene22961	gene2323	gene22671	gene25238	gene23728	gene22066	gene19284
gene20839	gene24592	gene22970	gene23236	gene22672	gene25239	gene23740	gene22082	gene19285
gene20851	gene24597	gene22978	gene23252	gene22678	gene2525	gene23772	gene22098	gene19286
gene20863	gene24598	gene23000	gene23271	gene2268	gene25254	gene23787	gene22116	gene19287
gene20865	gene2460	gene23006	gene2329	gene22682	gene25259	gene23824	gene22196	gene19291
gene20866	gene24610	gene23007	gene23312	gene22689	gene25270	gene23863	gene22199	gene19306
gene20883	gene24625	gene23017	gene23329	gene22691	gene25295	gene2388	gene22218	gene19316
gene20885	gene24626	gene23041	gene23332	gene22694	gene25310	gene23888	gene22227	gene1932
gene2089	gene24640	gene23059	gene23334	gene22695	gene2532	gene23890	gene22259	gene19320
gene20916	gene24661	gene23070	gene23344	gene22709	gene25320	gene23897	gene22266	gene19322
gene20918	gene24674	gene23090	gene23367	gene22719	gene25337	gene23908	gene22279	gene19342
gene2092	gene24686	gene23105	gene23370	gene22720	gene25357	gene23921	gene22280	gene19344
gene20924	gene24708	gene23118	gene23375	gene22747	gene25359	gene23939	gene22326	gene19347
gene20925	gene24717	gene23121	gene23409	gene22751	gene25411	gene23971	gene22331	gene19358
gene20934	gene24734	gene23141	gene23419	gene22755	gene25413	gene23986	gene22333	gene1936
gene20937	gene24735	gene23157	gene23420	gene22761	gene25416	gene23994	gene22334	gene19382
gene20939	gene24758	gene23161	gene23435	gene22782	gene25430	gene23995	gene22375	gene19386
gene20940	gene24785	gene23169	gene2344	gene22790	gene25432	gene24002	gene22377	gene19391
gene20955	gene24790	gene23180	gene23447	gene22794	gene25447	gene24011	gene22386	gene1941
gene20973	gene24806	gene23186	gene23451	gene22795	gene2545	gene24018	gene22391	gene19419
gene20995	gene24823	gene23192	gene23467	gene228	gene25458	gene24030	gene22394	gene19434
gene21005	gene24825	gene23212	gene23472	gene22806	gene25479	gene24033	gene22429	gene1946
gene21026	gene24846	gene23214	gene2348	gene22814	gene25480	gene24035	gene22432	gene19472
gene21032	gene24850	gene23235	gene23484	gene22820	gene25482	gene24037	gene22440	gene19481
gene21037	gene24855	gene23246	gene23485	gene22834	gene25490	gene24050	gene22449	gene19486
gene21048	gene24856	gene23259	gene23492	gene22847	gene25499	gene24057	gene22457	gene19512
gene21057	gene24860	gene2327	gene23496	gene2285	gene2550	gene24082	gene22458	gene19529
gene21064	gene24877	gene23277	gene23506	gene22850	gene25504	gene24083	gene22459	gene19537
gene21086	gene24917	gene23290	gene23541	gene22883	gene25532	gene24084	gene2246	gene19546
gene21093	gene24947	gene23335	gene23569	gene22903	gene25545	gene24095	gene22460	gene19550
gene21129	gene24961	gene23338	gene23574	gene22911	gene25556	gene24098	gene22472	gene19551
gene21142	gene24979	gene23341	gene23579	gene22914	gene25559	gene24104	gene22474	gene19555
gene2115	gene25032	gene23351	gene23593	gene22928	gene25561	gene2412	gene2248	gene19559
gene2116	gene2504	gene23369	gene23594	gene22938	gene25567	gene24183	gene22483	gene19566
gene2117	gene25040	gene23377	gene23597	gene22960	gene2557	gene24203	gene22525	gene19570
gene21176	gene25066	gene23383	gene23599	gene22964	gene25575	gene24212	gene22549	gene19582
gene21201	gene25094	gene234	gene2360	gene22971	gene25576	gene24220	gene2255	gene19592
gene21203	gene25116	gene23411	gene23603	gene23003	gene2558	gene24222	gene22566	gene19597
gene21209	gene25125	gene23460	gene23607	gene23004	gene25593	gene24229	gene2259	gene19602
gene21211	gene25127	gene23463	gene23610	gene23013	gene25631	gene2425	gene22591	gene19604
gene21213	gene25129	gene23469	gene23611	gene23019	gene25638	gene24261	gene22592	gene19607
gene21214	gene25134	gene23479	gene23621	gene23024	gene25651	gene24262	gene22593	gene19610
gene21228	gene25136	gene23491	gene23625	gene23025	gene25653	gene24263	gene22605	gene19611
gene21231	gene25141	gene23493	gene23626	gene23026	gene25655	gene24268	gene2264	gene19615
gene21235	gene25143	gene23503	gene23638	gene23050	gene2568	gene24286	gene22644	gene19626
gene21239	gene25222	gene23504	gene2364	gene23056	gene25689	gene24292	gene22650	gene19644
gene2124	gene25253	gene23511	gene2366	gene23087	gene25695	gene24324	gene22655	gene19645
gene21245	gene25258	gene23512	gene23662	gene23102	gene2570	gene24330	gene22680	gene19648
gene21261	gene25266	gene23520	gene23696	gene23103	gene25717	gene24348	gene22681	gene19649
gene21267	gene25283	gene23524	gene23699	gene23107	gene25732	gene24354	gene2269	gene19688
gene21268	gene25293	gene23526	gene23703	gene23110	gene25737	gene24358	gene22713	gene19692
gene21273	gene253	gene23530	gene23721	gene23133	gene25741	gene2437	gene22714	gene19695
gene21278	gene25303	gene23539	gene23732	gene23175	gene25750	gene24372	gene22715	gene19702
gene21279	gene25331	gene2354	gene23743	gene23189	gene25757	gene24382	gene22721	gene19707
gene21280	gene25346	gene2355	gene2375	gene23193	gene2576	gene24383	gene22737	gene19708
gene21281	gene25392	gene23554	gene23753	gene23208	gene25767	gene24390	gene2274	gene19710
gene21284	gene25395	gene23557	gene23757	gene23233	gene2577	gene24393	gene22748	gene19711
gene213	gene25414	gene23559	gene2377	gene23243	gene25773	gene24401	gene22750	gene19714
gene21303	gene25415	gene23591	gene23778	gene23262	gene25775	gene24417	gene22756	gene1972
gene21309	gene25419	gene23604	gene2378	gene23274	gene25781	gene24425	gene22763	gene19722
gene21322	gene25423	gene23617	gene23783	gene23275	gene25788	gene24458	gene22775	gene19731
gene21340	gene25427	gene23620	gene2379	gene23293	gene25795	gene24462	gene22784	gene19736
gene21382	gene25456	gene23635	gene23797	gene23307	gene25796	gene24467	gene22785	gene1974
gene21383	gene25457	gene23649	gene2380	gene23310	gene25816	gene24496	gene22786	gene19753
gene21386	gene25468	gene23651	gene2381	gene23325	gene25817	gene24501	gene22789	gene19758
gene21396	gene25473	gene23656	gene23818	gene23328	gene25835	gene24507	gene22809	gene19779
gene2140	gene25489	gene23658	gene23829	gene23336	gene25840	gene24551	gene22835	gene1978
gene21404	gene25513	gene23679	gene2383	gene23339	gene25855	gene24552	gene22837	gene19800
gene21419	gene25518	gene23688	gene23840	gene23356	gene25858	gene24560	gene22856	gene19809
gene21423	gene25522	gene23690	gene23849	gene23358	gene25887	gene24562	gene22863	gene1981
gene21428	gene25524	gene23701	gene23857	gene23359	gene25891	gene24577	gene22878	gene1982
gene21430	gene25540	gene23711	gene23872	gene2338	gene25942	gene24596	gene22880	gene19821
gene21432	gene25543	gene23712	gene23877	gene23387	gene25965	gene24602	gene22894	gene19823
gene21433	gene25584	gene23737	gene23880	gene23390	gene2597	gene24603	gene22896	gene1983
gene21438	gene25597	gene2374	gene23886	gene23395	gene25971	gene24609	gene22906	gene19841
gene21450	gene25598	gene2376	gene2389	gene23403	gene25976	gene24611	gene22907	gene19849
gene21451	gene25599	gene23767	gene2390	gene23405	gene2598	gene24612	gene22918	gene19851
gene21459	gene25633	gene23775	gene23917	gene23407	gene26014	gene24622	gene22931	gene19863
gene21462	gene25642	gene23780	gene23924	gene23422	gene26016	gene2463	gene22932	gene19864
gene21463	gene25657	gene23803	gene23940	gene2343	gene2604	gene24663	gene22948	gene19865
gene21476	gene2566	gene23808	gene23958	gene23440	gene26078	gene2468	gene22968	gene19868
gene21484	gene25666	gene23810	gene23960	gene23444	gene26085	gene24681	gene22975	gene19880
gene2149	gene25677	gene23812	gene23962	gene23452	gene26097	gene24685	gene22998	gene19897
gene21500	gene25685	gene23819	gene23967	gene23453	gene26127	gene24699	gene22999	gene19900
gene21512	gene25690	gene23823	gene23987	gene23454	gene26132	gene24705	gene2300	gene19920
gene2153	gene25691	gene23833	gene23997	gene23464	gene26139	gene24752	gene23009	gene19924
gene21545	gene25692	gene23836	gene24010	gene23473	gene26148	gene24769	gene23010	gene19928
gene21551	gene25743	gene23838	gene24015	gene23474	gene26149	gene24777	gene23018	gene19929
gene21564	gene25751	gene23852	gene24024	gene23494	gene26163	gene2478	gene23080	gene19935
gene21580	gene25770	gene23859	gene24047	gene23498	gene26165	gene24784	gene23082	gene19946
gene21602	gene25777	gene23867	gene2405	gene23505	gene26172	gene24794	gene23086	gene19954
gene21605	gene25783	gene23887	gene24051	gene23521	gene26185	gene24799	gene2310	gene19957
gene21618	gene25808	gene239	gene24052	gene23544	gene26190	gene24800	gene2311	gene19959
gene2162	gene25811	gene23914	gene24097	gene23548	gene26203	gene24802	gene23114	gene19963
gene21622	gene25822	gene23923	gene24115	gene23550	gene26204	gene24808	gene23120	gene1997
gene21633	gene25834	gene2394	gene24116	gene23558	gene26238	gene2481	gene23132	gene19993
gene21641	gene25846	gene23974	gene24120	gene2356	gene26265	gene24822	gene23134	gene19994
gene21655	gene25852	gene23989	gene24121	gene23560	gene26287	gene24831	gene23137	gene19995
gene21658	gene25872	gene24027	gene24122	gene23562	gene26289	gene24842	gene23138	gene19999
gene21666	gene25873	gene24069	gene24136	gene23580	gene26290	gene24870	gene23142	gene20018
gene21670	gene25882	gene24074	gene24140	gene23584	gene26297	gene24872	gene23148	gene20034
gene21681	gene25883	gene24077	gene24142	gene23592	gene26332	gene24874	gene23151	gene20042
gene217	gene25894	gene24089	gene24150	gene23612	gene26359	gene24896	gene23156	gene20048
gene2170	gene25905	gene24090	gene24157	gene23613	gene2636	gene24901	gene23158	gene20074
gene21703	gene25906	gene24112	gene24164	gene23619	gene26361	gene24918	gene23164	gene20092
gene21706	gene25921	gene24137	gene24174	gene23633	gene26365	gene24942	gene23188	gene20118
gene21711	gene25925	gene24156	gene24242	gene23676	gene26371	gene24946	gene23195	gene20120
gene21730	gene25931	gene24160	gene24247	gene23682	gene26373	gene24963	gene2320	gene20123
gene21733	gene25934	gene24168	gene24271	gene23705	gene26375	gene24968	gene23202	gene20129
gene21736	gene25937	gene24173	gene24272	gene23714	gene26384	gene24970	gene23206	gene20140
gene21747	gene25944	gene24177	gene24273	gene23718	gene26386	gene2498	gene23207	gene20148
gene21754	gene25977	gene24189	gene24287	gene23734	gene26392	gene24991	gene23210	gene20149
gene21758	gene25982	gene24204	gene24297	gene23739	gene26393	gene25000	gene23217	gene2015
gene21764	gene25996	gene24206	gene24308	gene23741	gene26399	gene25002	gene23231	gene20152
gene21778	gene26021	gene24239	gene2431	gene23742	gene26409	gene25004	gene23239	gene20181
gene21782	gene26056	gene24243	gene24317	gene23749	gene26435	gene25033	gene23267	gene20190
gene21784	gene26064	gene24259	gene24322	gene23765	gene26440	gene25047	gene23272	gene202
gene21787	gene26076	gene24264	gene24336	gene23774	gene26444	gene25058	gene23273	gene2020
gene21788	gene26089	gene24267	gene24339	gene23791	gene26446	gene25062	gene23299	gene20200
gene21811	gene26090	gene24277	gene24361	gene238	gene26479	gene25067	gene23314	gene2022
gene21817	gene26098	gene24279	gene24389	gene23809	gene26483	gene25098	gene23318	gene20222
gene21833	gene26103	gene2428	gene24394	gene23825	gene26493	gene25126	gene23333	gene20226
gene21838	gene26107	gene24283	gene24396	gene23828	gene26497	gene25133	gene2337	gene20233
gene21844	gene26109	gene24284	gene24399	gene23835	gene26500	gene25175	gene23374	gene20234
gene21857	gene2611	gene24285	gene24419	gene23861	gene26507	gene25217	gene23379	gene20240
gene21858	gene26119	gene24288	gene24421	gene23875	gene26523	gene25261	gene23381	gene20242
gene21860	gene26122	gene24306	gene24434	gene23898	gene26537	gene25267	gene23386	gene2028
gene21866	gene26144	gene24307	gene24443	gene23902	gene26550	gene25274	gene23394	gene20280
gene21870	gene26145	gene24311	gene24461	gene23906	gene26590	gene25318	gene2345	gene2030
gene219	gene26168	gene24321	gene24479	gene23918	gene26612	gene25333	gene23459	gene20309
gene21930	gene26176	gene24345	gene2450	gene2392	gene26640	gene25336	gene23508	gene20318
gene21933	gene26177	gene24351	gene24515	gene23937	gene26643	gene25339	gene23509	gene20319
gene21936	gene26179	gene24359	gene24516	gene23956	gene26645	gene25349	gene2352	gene20323
gene2195	gene26182	gene24365	gene24546	gene2396	gene26652	gene25367	gene23536	gene20334
gene21963	gene26229	gene24384	gene2456	gene2397	gene26653	gene25383	gene23542	gene20342
gene21965	gene26239	gene2441	gene24568	gene2398	gene26659	gene25386	gene23549	gene20355
gene21976	gene26240	gene24430	gene24576	gene23985	gene26667	gene25390	gene23566	gene20363
gene2200	gene26245	gene24433	gene2458	gene23988	gene26668	gene25396	gene23567	gene20368
gene22018	gene26258	gene24436	gene24582	gene23998	gene26672	gene25399	gene2357	gene2037
gene22020	gene26270	gene24438	gene246	gene24000	gene26696	gene25412	gene23570	gene20376
gene22047	gene26274	gene24442	gene24605	gene24004	gene26698	gene25417	gene2358	gene20378
gene22071	gene26283	gene24447	gene2461	gene24007	gene26702	gene25448	gene23583	gene20379
gene22074	gene26285	gene24466	gene24617	gene24014	gene26733	gene25461	gene23602	gene20380
gene22086	gene2633	gene24480	gene2462	gene24031	gene2674	gene25488	gene23605	gene20396
gene22094	gene26330	gene24493	gene24624	gene24032	gene26743	gene25495	gene23623	gene20397
gene22119	gene26334	gene2451	gene24646	gene24044	gene26755	gene25500	gene23627	gene20399
gene22122	gene26346	gene24510	gene24651	gene24053	gene26757	gene25501	gene23629	gene2040
gene22127	gene26379	gene24513	gene24662	gene24062	gene26760	gene25525	gene23630	gene20415
gene22135	gene26390	gene24518	gene24666	gene24065	gene26778	gene25527	gene23648	gene20418
gene22145	gene26397	gene2452	gene24669	gene24068	gene26783	gene25537	gene23664	gene20439
gene22148	gene2645	gene24522	gene24675	gene24076	gene26791	gene25552	gene23666	gene20440
gene22149	gene26454	gene24523	gene24676	gene24091	gene26793	gene25558	gene23672	gene20447
gene22160	gene26477	gene24573	gene24703	gene24106	gene26796	gene25560	gene23683	gene20454
gene22161	gene26485	gene24601	gene24720	gene24109	gene26805	gene25571	gene23691	gene20455
gene22162	gene26519	gene24604	gene24737	gene24118	gene26817	gene25579	gene2370	gene20463
gene22187	gene26530	gene24608	gene24751	gene24119	gene26818	gene25585	gene23704	gene20471
gene22192	gene26532	gene24631	gene24771	gene24149	gene26847	gene2561	gene23707	gene20474
gene22202	gene26542	gene24641	gene2479	gene24162	gene26860	gene25639	gene23725	gene20475
gene22224	gene26579	gene24650	gene2480	gene24186	gene26861	gene25649	gene23727	gene20477
gene22235	gene26580	gene24658	gene24812	gene24216	gene2687	gene25661	gene23731	gene20478
gene22250	gene26649	gene24665	gene2482	gene2422	gene2688	gene25675	gene23745	gene20479
gene22252	gene2665	gene24670	gene24828	gene2423	gene26880	gene25676	gene23759	gene20493
gene22255	gene26661	gene24671	gene24847	gene24231	gene26881	gene25694	gene23762	gene20507
gene22262	gene2667	gene24672	gene24876	gene2424	gene26882	gene25733	gene23770	gene20520
gene22263	gene26673	gene24683	gene2490	gene24240	gene26887	gene25754	gene23793	gene20525
gene22277	gene26680	gene24718	gene24967	gene24249	gene26915	gene25768	gene23794	gene20527
gene22282	gene267	gene24725	gene24988	gene24254	gene26935	gene25779	gene23801	gene20533
gene22292	gene26726	gene24732	gene25019	gene24255	gene26944	gene25782	gene23806	gene20536
gene22297	gene26756	gene24739	gene2502	gene24269	gene26968	gene25800	gene23832	gene20539
gene2230	gene26761	gene24744	gene25021	gene24278	gene26977	gene25803	gene23843	gene20540
gene2232	gene26784	gene24764	gene25027	gene24281	gene2698	gene25805	gene23870	gene20551
gene22324	gene26825	gene24774	gene25044	gene24282	gene27017	gene25814	gene23883	gene20565
gene22332	gene26836	gene24775	gene25045	gene24289	gene27018	gene25820	gene23895	gene20578
gene22358	gene26855	gene24782	gene25056	gene24291	gene27020	gene25827	gene23896	gene20584
gene22385	gene26936	gene24795	gene25063	gene24323	gene27021	gene2585	gene23899	gene20586
gene2239	gene26937	gene24815	gene25064	gene24327	gene27025	gene25850	gene23903	gene20589
gene22420	gene26966	gene24818	gene25087	gene24334	gene27030	gene2586	gene23905	gene20590
gene22435	gene26972	gene24844	gene25095	gene24337	gene27046	gene25880	gene23911	gene20593
gene22437	gene26997	gene24885	gene25096	gene24355	gene27055	gene25892	gene23922	gene20595
gene22446	gene27024	gene24886	gene25118	gene24369	gene2706	gene25913	gene23930	gene20601
gene22448	gene27040	gene24898	gene25120	gene24370	gene27065	gene25915	gene2395	gene20614
gene22454	gene27050	gene24910	gene25138	gene24375	gene27077	gene25935	gene23990	gene20630
gene22462	gene27058	gene24911	gene25142	gene24376	gene27118	gene25936	gene23999	gene20634
gene22469	gene27067	gene24930	gene25156	gene24411	gene27126	gene25943	gene24001	gene20660
gene22471	gene27078	gene24943	gene25165	gene24432	gene27146	gene25964	gene24020	gene20675
gene22477	gene27106	gene24951	gene25168	gene24445	gene27171	gene25966	gene24023	gene207
gene22505	gene27110	gene24958	gene25170	gene24451	gene2718	gene25978	gene24045	gene20709
gene22521	gene27113	gene24964	gene25231	gene24454	gene27181	gene25983	gene24056	gene2071
gene22537	gene27123	gene24986	gene25237	gene24459	gene27268	gene26001	gene24075	gene20715
gene22597	gene27151	gene24992	gene25249	gene24464	gene27269	gene26004	gene24094	gene20729
gene22598	gene27161	gene25013	gene25255	gene24476	gene2727	gene2601	gene24101	gene20752
gene22611	gene27185	gene25023	gene25256	gene2448	gene27278	gene26011	gene24105	gene20753
gene22612	gene27189	gene25053	gene25296	gene24504	gene27286	gene26015	gene2411	gene20762
gene22614	gene27190	gene25055	gene25314	gene24511	gene2729	gene26019	gene24111	gene20763
gene22615	gene27196	gene25061	gene25321	gene24528	gene27304	gene26026	gene24114	gene2078
gene22624	gene27202	gene25099	gene25324	gene24529	gene27306	gene26031	gene2413	gene2079
gene22632	gene27211	gene25102	gene25328	gene24537	gene27321	gene26046	gene24155	gene20808
gene22647	gene27217	gene25107	gene2535	gene24544	gene27343	gene26051	gene24170	gene20817
gene22651	gene27220	gene25113	gene25358	gene24556	gene27348	gene26058	gene24176	gene20819
gene22653	gene27228	gene25124	gene2537	gene24581	gene2735	gene26068	gene24180	gene20820
gene22656	gene2723	gene25135	gene25388	gene24584	gene27370	gene2609	gene24190	gene20821
gene22670	gene27240	gene25153	gene2540	gene24585	gene27375	gene26100	gene24202	gene20825
gene22708	gene27260	gene25171	gene25436	gene24606	gene27377	gene26114	gene24205	gene20829
gene2272	gene27272	gene25178	gene25453	gene24607	gene27397	gene26118	gene24214	gene20833
gene22729	gene27276	gene25182	gene25469	gene24614	gene27401	gene26125	gene24215	gene20834
gene22733	gene27279	gene25194	gene25474	gene24618	gene27411	gene26134	gene24217	gene20835
gene22745	gene27290	gene25205	gene25481	gene24630	gene27424	gene26173	gene24219	gene20837
gene22758	gene2730	gene25215	gene25483	gene24648	gene27431	gene2618	gene24223	gene20845
gene22759	gene27308	gene25228	gene25507	gene24652	gene27449	gene2620	gene24230	gene20847
gene22765	gene27309	gene25240	gene2551	gene2467	gene27458	gene26200	gene24245	gene20864
gene22773	gene2731	gene25262	gene25512	gene24693	gene27459	gene26201	gene24246	gene20872
gene22800	gene27310	gene25272	gene25530	gene24695	gene27471	gene26219	gene24253	gene20875
gene22808	gene27325	gene25281	gene25531	gene24698	gene27480	gene26259	gene24256	gene20888
gene22849	gene27332	gene25290	gene25536	gene24700	gene27483	gene26263	gene24280	gene20898
gene2286	gene27338	gene25300	gene25538	gene24712	gene27484	gene26280	gene2430	gene209
gene22861	gene27339	gene25307	gene25557	gene24713	gene27489	gene26281	gene24304	gene20900
gene22862	gene27344	gene2531	gene25562	gene24719	gene2749	gene2629	gene24314	gene20917
gene22881	gene27352	gene25362	gene25563	gene24721	gene27495	gene26291	gene24318	gene20931
gene22890	gene27367	gene25368	gene25574	gene2473	gene27513	gene26294	gene24319	gene20946
gene22899	gene27435	gene25379	gene25601	gene24753	gene27533	gene26308	gene2432	gene20947
gene2290	gene27440	gene2538	gene25603	gene24755	gene27534	gene26312	gene24326	gene20949
gene22904	gene27461	gene25382	gene25604	gene24763	gene27540	gene2639	gene24347	gene20960
gene22929	gene27474	gene25405	gene25607	gene24766	gene27548	gene26391	gene24357	gene20979
gene2293	gene27494	gene25408	gene25608	gene24768	gene27561	gene26410	gene24360	gene20980
gene22939	gene27504	gene25441	gene25616	gene24778	gene27562	gene26411	gene24362	gene20992
gene22940	gene27505	gene25449	gene25618	gene24779	gene27564	gene26413	gene24363	gene2100
gene22947	gene27520	gene25450	gene25635	gene24783	gene27572	gene26424	gene24373	gene21000
gene22951	gene27521	gene25478	gene25644	gene24796	gene27578	gene26434	gene24374	gene21002
gene22988	gene27557	gene25485	gene25647	gene248	gene27584	gene26450	gene2438	gene21004
gene22991	gene27563	gene25486	gene25648	gene24824	gene27620	gene26484	gene24380	gene21021
gene22993	gene27598	gene25492	gene25656	gene24826	gene27660	gene26511	gene24381	gene21028
gene23	gene2760	gene25493	gene25679	gene24832	gene2767	gene26515	gene24386	gene21038
gene23001	gene27610	gene25494	gene25713	gene24838	gene27699	gene26529	gene24402	gene21039
gene23005	gene27612	gene25509	gene25725	gene24841	gene27701	gene26551	gene24403	gene21047
gene23022	gene27617	gene25542	gene25735	gene24845	gene27707	gene26553	gene24404	gene21056
gene23044	gene27619	gene25547	gene25742	gene24848	gene2771	gene26561	gene24415	gene21059
gene23049	gene27625	gene25549	gene25780	gene24873	gene27725	gene26562	gene24418	gene21066
gene23054	gene27629	gene25553	gene25790	gene24878	gene27727	gene26565	gene24428	gene21068
gene23061	gene27631	gene25580	gene25793	gene24879	gene27741	gene26568	gene24429	gene2107
gene23071	gene27648	gene25606	gene25815	gene24895	gene27748	gene26581	gene24446	gene21070
gene23072	gene27654	gene25610	gene2582	gene249	gene27756	gene26585	gene24449	gene21091
gene23085	gene27661	gene25611	gene25823	gene24905	gene27769	gene26591	gene24450	gene21097
gene23094	gene27665	gene25612	gene25830	gene2491	gene27774	gene26593	gene2447	gene21099
gene23100	gene27666	gene25615	gene25844	gene24919	gene27781	gene26594	gene24471	gene2110
gene23108	gene27674	gene2562	gene25859	gene2492	gene27802	gene26599	gene24473	gene21100
gene23111	gene27690	gene25622	gene25881	gene24937	gene27827	gene26626	gene2449	gene21102
gene2313	gene27700	gene2567	gene25884	gene24973	gene27860	gene26648	gene24494	gene2111
gene23140	gene27710	gene25678	gene25889	gene24976	gene27867	gene26663	gene24521	gene21120
gene2316	gene27718	gene25686	gene2590	gene24977	gene27881	gene26664	gene2453	gene21126
gene2317	gene27765	gene25696	gene25902	gene24985	gene27888	gene26666	gene2454	gene21128
gene23181	gene27790	gene25730	gene25922	gene24987	gene27893	gene26669	gene24554	gene21138
gene23184	gene27805	gene25738	gene25923	gene24990	gene27900	gene26670	gene24569	gene21140
gene23185	gene27806	gene25740	gene25940	gene25011	gene27920	gene26678	gene2457	gene21164
gene23201	gene27812	gene25747	gene25950	gene25015	gene27927	gene26719	gene24570	gene21166
gene23218	gene2782	gene25759	gene25953	gene25025	gene27936	gene26725	gene24623	gene21177
gene23219	gene27857	gene25764	gene25956	gene25034	gene27957	gene26736	gene24635	gene21193
gene23220	gene27865	gene25792	gene26002	gene25049	gene27983	gene26739	gene24639	gene21198
gene23221	gene27872	gene258	gene26018	gene2505	gene27994	gene26746	gene2464	gene21207
gene23222	gene27873	gene25812	gene26025	gene25057	gene28006	gene26752	gene24657	gene21217
gene23224	gene27874	gene25825	gene26027	gene25080	gene28008	gene26779	gene24667	gene21220
gene23230	gene27896	gene25829	gene26029	gene25081	gene28017	gene26780	gene24678	gene21234
gene23284	gene27921	gene25862	gene2603	gene25086	gene28049	gene26820	gene24684	gene21237
gene23288	gene2794	gene25871	gene26035	gene25088	gene28054	gene26826	gene2469	gene2125
gene23300	gene27951	gene25875	gene26038	gene25090	gene28066	gene26830	gene24696	gene21251
gene23301	gene27973	gene25877	gene26043	gene25092	gene28070	gene26840	gene24728	gene21253
gene23316	gene27981	gene25886	gene26050	gene25093	gene28071	gene26842	gene2474	gene21257
gene23349	gene27985	gene25897	gene26071	gene25097	gene28097	gene26873	gene24747	gene21262
gene23350	gene27990	gene25900	gene26072	gene25100	gene28115	gene26874	gene24748	gene21274
gene23353	gene27999	gene2591	gene26087	gene25121	gene28119	gene26876	gene24760	gene21276
gene2336	gene28012	gene25914	gene26092	gene2515	gene28131	gene26892	gene24761	gene21289
gene23361	gene2802	gene25938	gene26116	gene25150	gene28147	gene26914	gene24776	gene2129
gene23384	gene28021	gene25968	gene26121	gene2516	gene28156	gene26919	gene24791	gene21290
gene23406	gene28027	gene25970	gene26124	gene25164	gene28158	gene2693	gene24793	gene21301
gene23414	gene28032	gene25972	gene26126	gene25169	gene2819	gene26932	gene24809	gene21304
gene2342	gene28074	gene25975	gene26141	gene2519	gene28190	gene26933	gene24817	gene2131
gene23421	gene28078	gene25984	gene26169	gene25206	gene28194	gene26954	gene24835	gene21338
gene23424	gene28079	gene2599	gene26216	gene25218	gene28204	gene26987	gene24837	gene21339
gene23431	gene28085	gene25997	gene26217	gene25219	gene28207	gene26995	gene2484	gene21369
gene23436	gene28087	gene26003	gene26237	gene25224	gene2822	gene270	gene24849	gene21376
gene23438	gene28088	gene26005	gene26244	gene25229	gene28245	gene27004	gene24854	gene2138
gene23457	gene28093	gene26006	gene26246	gene25235	gene2825	gene27016	gene24861	gene21388
gene23458	gene28094	gene26009	gene26247	gene25236	gene28259	gene27022	gene24864	gene21392
gene23461	gene28117	gene26030	gene26255	gene25242	gene28263	gene27029	gene24865	gene2141
gene23462	gene2813	gene26036	gene26271	gene25243	gene28268	gene27033	gene24880	gene21415
gene23465	gene28145	gene26042	gene26282	gene25271	gene28273	gene27039	gene24881	gene21418
gene23470	gene2817	gene26082	gene26296	gene25276	gene28277	gene27041	gene24887	gene2142
gene23476	gene28181	gene26084	gene26302	gene25292	gene28290	gene27052	gene2489	gene21431
gene23488	gene28188	gene26086	gene26317	gene25316	gene28302	gene27053	gene24893	gene21434
gene23497	gene28193	gene26095	gene26329	gene25319	gene28314	gene27059	gene24900	gene2145
gene23507	gene28195	gene26101	gene2635	gene25323	gene28338	gene27060	gene24903	gene21456
gene2351	gene28212	gene26104	gene26372	gene25330	gene28360	gene27072	gene24912	gene21465
gene2353	gene28219	gene26105	gene2643	gene25340	gene28361	gene27085	gene24913	gene21475
gene23538	gene2823	gene26112	gene2644	gene25342	gene28362	gene27090	gene24915	gene215
gene23563	gene2824	gene26115	gene26466	gene25343	gene28376	gene27095	gene24916	gene21502
gene23586	gene2826	gene26120	gene26480	gene25348	gene28377	gene27096	gene24925	gene21517
gene23606	gene28262	gene26131	gene26482	gene25350	gene28390	gene27097	gene24933	gene21523
gene2361	gene28264	gene26135	gene26506	gene25354	gene28405	gene27098	gene24940	gene21526
gene23614	gene28266	gene26140	gene26508	gene25369	gene28409	gene27099	gene24950	gene21531
gene23618	gene28274	gene26142	gene26516	gene25371	gene28415	gene27115	gene2497	gene21532
gene2362	gene28287	gene26151	gene26534	gene25373	gene28431	gene27120	gene24974	gene21537
gene23628	gene2829	gene26154	gene26549	gene25378	gene28439	gene2714	gene24984	gene21538
gene23634	gene28291	gene2616	gene26619	gene2539	gene28442	gene27150	gene24993	gene2154
gene23637	gene28299	gene26184	gene26641	gene25424	gene28454	gene27158	gene250	gene21542
gene2365	gene28308	gene26193	gene26662	gene25439	gene28461	gene27165	gene25003	gene21553
gene23653	gene28310	gene26218	gene26692	gene25445	gene28474	gene27186	gene25009	gene21562
gene23660	gene28311	gene26272	gene26693	gene25455	gene28502	gene27187	gene25012	gene21563
gene23670	gene28312	gene26298	gene26699	gene25467	gene28516	gene2719	gene25024	gene21566
gene23673	gene2832	gene26333	gene26704	gene25470	gene28520	gene27197	gene25039	gene21567
gene2368	gene28322	gene2634	gene26714	gene2548	gene28546	gene27210	gene25041	gene21570
gene23685	gene28324	gene26350	gene26715	gene25498	gene2856	gene27224	gene2508	gene21571
gene23686	gene28330	gene26355	gene26723	gene25514	gene28576	gene27226	gene25084	gene21572
gene23693	gene28367	gene26357	gene26751	gene25521	gene2859	gene27271	gene25085	gene21573
gene23706	gene28372	gene26362	gene26810	gene25526	gene28594	gene27275	gene2510	gene21574
gene23708	gene28380	gene26363	gene26811	gene25535	gene2860	gene27280	gene25109	gene21575
gene23729	gene28396	gene26367	gene26821	gene25544	gene2863	gene27288	gene25111	gene21590
gene2373	gene28408	gene26376	gene26856	gene25581	gene28640	gene27297	gene25122	gene21591
gene23730	gene28422	gene26381	gene26868	gene256	gene28666	gene27300	gene25123	gene21592
gene23738	gene28436	gene26394	gene26877	gene25617	gene28695	gene27319	gene25140	gene21594
gene23747	gene28478	gene26396	gene26883	gene25628	gene28725	gene27346	gene25145	gene21596
gene23748	gene28482	gene26408	gene26895	gene25641	gene2873	gene27378	gene2520	gene21599
gene23751	gene28522	gene26414	gene26901	gene25650	gene28734	gene27385	gene25201	gene21600
gene23754	gene28542	gene26438	gene26917	gene25652	gene2874	gene27386	gene25203	gene21603
gene23758	gene28558	gene26449	gene26931	gene25660	gene28743	gene27387	gene25223	gene21632
gene23760	gene2857	gene26487	gene26953	gene25663	gene28755	gene2741	gene2524	gene21637
gene23761	gene28571	gene2650	gene26973	gene25664	gene28759	gene27426	gene25241	gene21638
gene23768	gene28583	gene26501	gene26978	gene25671	gene28767	gene27427	gene25246	gene2164
gene23784	gene28590	gene26512	gene27	gene25672	gene28774	gene27462	gene25257	gene2166
gene23789	gene28593	gene26524	gene27070	gene2569	gene28785	gene27509	gene2527	gene21660
gene23798	gene28598	gene26525	gene27101	gene25712	gene28800	gene27516	gene25275	gene21661
gene23800	gene28599	gene26526	gene27102	gene25714	gene28841	gene27519	gene2528	gene2167
gene23805	gene28603	gene26528	gene27103	gene25716	gene28842	gene2752	gene25282	gene21674
gene23820	gene28604	gene2653	gene27121	gene25724	gene28847	gene2753	gene25315	gene21682
gene2384	gene28608	gene26541	gene27127	gene25762	gene28848	gene27544	gene25317	gene21689
gene23856	gene28613	gene26546	gene27131	gene25771	gene2885	gene2755	gene25327	gene21694
gene2386	gene28625	gene26570	gene27133	gene2578	gene28868	gene27567	gene25334	gene21710
gene23862	gene28629	gene26571	gene27136	gene25785	gene28870	gene27570	gene25335	gene21723
gene23865	gene28652	gene26592	gene27140	gene25786	gene28883	gene27590	gene25338	gene21725
gene23879	gene28658	gene26615	gene27142	gene25789	gene28887	gene27594	gene2534	gene21726
gene23893	gene28668	gene26616	gene27147	gene25794	gene28891	gene276	gene25341	gene21737
gene23900	gene2869	gene26628	gene27163	gene25797	gene28894	gene27600	gene25344	gene21740
gene23909	gene28693	gene26651	gene27169	gene25801	gene28900	gene27616	gene25361	gene21742
gene23928	gene28705	gene26665	gene27173	gene25802	gene28905	gene27632	gene25364	gene21743
gene23936	gene2872	gene26676	gene27184	gene25821	gene28923	gene27656	gene25404	gene21745
gene23942	gene28723	gene26677	gene27198	gene2584	gene28929	gene27659	gene25409	gene21748
gene23944	gene28724	gene26683	gene27200	gene25842	gene28936	gene27669	gene25425	gene21760
gene23946	gene28727	gene26701	gene27205	gene25853	gene28949	gene27675	gene2543	gene21767
gene23947	gene28744	gene26734	gene27241	gene25860	gene28978	gene27676	gene25433	gene21772
gene23955	gene28753	gene26745	gene27274	gene25868	gene28999	gene27677	gene25437	gene21773
gene23957	gene2876	gene26770	gene27277	gene25876	gene29004	gene27678	gene25497	gene2179
gene23964	gene28783	gene26775	gene27282	gene2589	gene29016	gene27687	gene255	gene21804
gene23968	gene28784	gene26782	gene27303	gene25895	gene29022	gene27697	gene25541	gene21806
gene23972	gene28789	gene26789	gene27305	gene25910	gene29038	gene277	gene25551	gene21808
gene23975	gene2879	gene26795	gene2733	gene25932	gene29046	gene27706	gene25582	gene21824
gene23981	gene28796	gene26807	gene27333	gene2594	gene29052	gene27708	gene25587	gene21831
gene2400	gene28801	gene26839	gene27337	gene25945	gene29054	gene27722	gene25589	gene21832
gene24005	gene28810	gene26844	gene27347	gene25960	gene29087	gene27726	gene2560	gene21849
gene24006	gene28814	gene26850	gene27366	gene25961	gene29090	gene27729	gene25645	gene21851
gene24008	gene28844	gene26871	gene27382	gene25963	gene29099	gene27758	gene25669	gene21852
gene24019	gene28869	gene26886	gene27384	gene25980	gene29120	gene27767	gene25680	gene2187
gene24021	gene2887	gene2689	gene27400	gene25985	gene29124	gene27788	gene25688	gene21875
gene24025	gene28875	gene26893	gene27439	gene25986	gene29135	gene27807	gene25722	gene2188
gene24029	gene28884	gene26921	gene27451	gene25988	gene29146	gene27848	gene25739	gene21893
gene24036	gene2892	gene26949	gene27457	gene25989	gene29170	gene2785	gene25755	gene21911
gene24049	gene28939	gene26950	gene27469	gene2600	gene29172	gene2787	gene25756	gene21918
gene24067	gene28952	gene26955	gene27497	gene26023	gene29176	gene27884	gene25763	gene21919
gene24078	gene28959	gene2696	gene27506	gene26024	gene29178	gene2789	gene25769	gene21923
gene24079	gene28968	gene26961	gene27510	gene26052	gene29190	gene27926	gene25776	gene2194
gene24081	gene28975	gene26962	gene27522	gene26054	gene29193	gene27929	gene25787	gene21946
gene2409	gene2898	gene26963	gene27524	gene26079	gene29217	gene27934	gene25798	gene21948
gene24099	gene28985	gene26964	gene27537	gene26081	gene29218	gene27946	gene25809	gene21957
gene24103	gene28994	gene26975	gene27541	gene26091	gene29257	gene27970	gene25810	gene21958
gene24107	gene28998	gene26984	gene27543	gene26096	gene29260	gene27971	gene25849	gene21967
gene24117	gene29011	gene26989	gene27550	gene26099	gene2929	gene27978	gene25856	gene21987
gene24124	gene29014	gene2699	gene27551	gene26117	gene29294	gene27993	gene25857	gene22014
gene24128	gene29018	gene26992	gene27553	gene26133	gene29295	gene28015	gene25865	gene22021
gene2419	gene29032	gene26993	gene27579	gene26137	gene29301	gene28035	gene2587	gene22023
gene24192	gene29062	gene27002	gene27597	gene26158	gene29314	gene28043	gene25888	gene22033
gene24197	gene29063	gene27013	gene27602	gene26161	gene29325	gene28046	gene25893	gene22038
gene24209	gene29085	gene27023	gene27609	gene26166	gene29330	gene28048	gene25907	gene22055
gene24210	gene29096	gene27054	gene27621	gene26187	gene29374	gene28050	gene2595	gene2206
gene24236	gene291	gene27057	gene27627	gene26188	gene29378	gene28051	gene25955	gene22064
gene24241	gene29110	gene27062	gene27636	gene26199	gene29379	gene28059	gene25957	gene22088
gene24257	gene2912	gene27073	gene27642	gene262	gene29387	gene2806	gene25962	gene22092
gene24290	gene29171	gene27087	gene27645	gene26205	gene29422	gene28062	gene25969	gene22096
gene24302	gene29182	gene27089	gene2765	gene2623	gene2944	gene28068	gene25973	gene22105
gene24313	gene29188	gene27104	gene27658	gene26241	gene29465	gene28080	gene26000	gene22108
gene24329	gene29196	gene27107	gene2766	gene26257	gene29483	gene28081	gene26037	gene2211
gene24338	gene29207	gene27108	gene27711	gene26264	gene29484	gene28099	gene26047	gene2212
gene24364	gene2923	gene27122	gene27713	gene26278	gene29490	gene2810	gene26049	gene22129
gene24371	gene29235	gene27149	gene27719	gene26299	gene29495	gene28105	gene26055	gene22134
gene24377	gene29243	gene2715	gene27723	gene26301	gene2950	gene28108	gene26059	gene22136
gene24379	gene29254	gene27174	gene27742	gene26310	gene29522	gene28146	gene26067	gene22139
gene24392	gene29265	gene27191	gene27743	gene26319	gene29532	gene28149	gene2607	gene2215
gene24395	gene29272	gene27192	gene27778	gene26320	gene29533	gene28160	gene26074	gene22151
gene244	gene29276	gene27193	gene27782	gene26328	gene29536	gene28172	gene2608	gene22152
gene24400	gene29278	gene27195	gene27786	gene26337	gene29551	gene28184	gene26080	gene2216
gene24406	gene2932	gene2722	gene27792	gene26349	gene29567	gene28186	gene261	gene22173
gene24407	gene29327	gene27232	gene27796	gene26354	gene29597	gene2821	gene26129	gene22178
gene24410	gene29341	gene27256	gene27797	gene26370	gene29609	gene28214	gene26156	gene22190
gene24413	gene29343	gene27257	gene27804	gene26395	gene29614	gene28216	gene2617	gene22195
gene24426	gene29348	gene27270	gene27808	gene26407	gene29615	gene28240	gene26183	gene22198
gene24427	gene29355	gene2728	gene27811	gene26420	gene29620	gene28251	gene26206	gene222
gene24441	gene29439	gene27293	gene27813	gene26433	gene29621	gene28288	gene26215	gene22233
gene24444	gene29441	gene27295	gene27843	gene26452	gene2963	gene2830	gene26228	gene22242
gene24452	gene29442	gene27299	gene27846	gene26457	gene29649	gene28316	gene26234	gene22244
gene24453	gene29460	gene27302	gene27852	gene26463	gene2965	gene2834	gene2624	gene22260
gene24455	gene29461	gene27315	gene27855	gene26471	gene29655	gene28355	gene26261	gene22270
gene24470	gene2947	gene27316	gene27858	gene26473	gene29690	gene28356	gene26262	gene22273
gene24474	gene29476	gene27317	gene27875	gene26474	gene2970	gene28371	gene26268	gene22276
gene24486	gene29482	gene27318	gene27901	gene26488	gene29702	gene28393	gene26276	gene22283
gene24487	gene29488	gene2732	gene27912	gene26491	gene29708	gene28394	gene26279	gene22291
gene24519	gene29498	gene27323	gene27915	gene26492	gene29719	gene284	gene26286	gene22294
gene24535	gene29504	gene27330	gene27939	gene26495	gene29729	gene28402	gene26292	gene22323
gene24545	gene29512	gene27336	gene27977	gene26499	gene29732	gene28404	gene263	gene22327
gene24548	gene29513	gene27361	gene27986	gene26509	gene29763	gene2842	gene26304	gene22329
gene24559	gene29518	gene27373	gene27991	gene26514	gene29780	gene28430	gene26305	gene2233
gene24567	gene29520	gene27395	gene28000	gene26520	gene29787	gene28434	gene26309	gene22330
gene24575	gene29523	gene27399	gene28004	gene26536	gene29804	gene28455	gene26338	gene2234
gene24580	gene29557	gene27406	gene28036	gene26547	gene29819	gene28458	gene26339	gene2235
gene2459	gene2956	gene27416	gene2804	gene26567	gene29833	gene28464	gene26342	gene22351
gene24595	gene29579	gene27423	gene28056	gene26589	gene29847	gene2847	gene26360	gene22353
gene24600	gene29599	gene27430	gene2807	gene26602	gene29866	gene28472	gene26368	gene22355
gene24613	gene29607	gene27434	gene28095	gene26611	gene29893	gene2848	gene26378	gene2236
gene24632	gene29624	gene27447	gene28103	gene26625	gene29897	gene28488	gene2638	gene22369
gene24638	gene29654	gene2745	gene28107	gene26658	gene29947	gene28489	gene26387	gene2237
gene24644	gene29666	gene27468	gene28114	gene26671	gene29950	gene2849	gene264	gene22372
gene24647	gene29694	gene27479	gene28136	gene26675	gene29957	gene28499	gene26406	gene22373
gene24649	gene297	gene27482	gene2815	gene26684	gene29967	gene28515	gene26426	gene2238
gene24660	gene29724	gene27486	gene28155	gene26685	gene29992	gene28519	gene26459	gene22382
gene24668	gene29745	gene27508	gene28159	gene26688	gene29996	gene2852	gene26461	gene224
gene24679	gene29749	gene2754	gene28205	gene26689	gene29998	gene28544	gene26486	gene22405
gene24687	gene2978	gene27547	gene28206	gene26690	gene30014	gene28553	gene26510	gene22409
gene24688	gene29786	gene27556	gene28226	gene26703	gene30022	gene28554	gene26513	gene22418
gene24689	gene29788	gene27558	gene28250	gene26710	gene30033	gene28564	gene26527	gene22419
gene2472	gene29790	gene27569	gene28255	gene26728	gene30041	gene28569	gene26531	gene22427
gene24738	gene29803	gene27576	gene28258	gene26730	gene30046	gene28582	gene26533	gene22433
gene24743	gene29806	gene27586	gene28265	gene26735	gene3005	gene28626	gene26564	gene22438
gene2475	gene2982	gene27588	gene28270	gene26744	gene30050	gene28637	gene26566	gene22439
gene24756	gene29823	gene27589	gene28272	gene26750	gene30062	gene28642	gene26576	gene22442
gene2476	gene29824	gene27599	gene28275	gene26758	gene30101	gene28663	gene26577	gene22450
gene24762	gene29827	gene27606	gene28320	gene26774	gene30106	gene28679	gene26582	gene22453
gene24767	gene29830	gene27624	gene28329	gene26781	gene30125	gene28683	gene26583	gene22464
gene24770	gene29840	gene27630	gene2833	gene268	gene30134	gene28696	gene26600	gene22466
gene24786	gene29844	gene2764	gene28334	gene26806	gene30136	gene28741	gene26620	gene22467
gene24787	gene29849	gene27647	gene28339	gene26809	gene30153	gene28747	gene26632	gene22468
gene24792	gene29854	gene27649	gene28378	gene26822	gene30155	gene28748	gene26647	gene22473
gene24810	gene29863	gene27650	gene2839	gene26849	gene30162	gene28749	gene26681	gene22485
gene24811	gene29878	gene27662	gene28406	gene26866	gene30174	gene28758	gene26691	gene22486
gene24819	gene29886	gene27682	gene28412	gene26879	gene30179	gene28766	gene26706	gene22488
gene24820	gene29890	gene27717	gene28424	gene26889	gene30186	gene28768	gene26709	gene22492
gene24836	gene29899	gene27732	gene28449	gene269	gene30200	gene2877	gene26721	gene22496
gene24843	gene29919	gene27734	gene28468	gene26926	gene30207	gene28805	gene26722	gene22498
gene24894	gene29924	gene27735	gene28471	gene26929	gene30218	gene28817	gene26731	gene22514
gene24902	gene29946	gene27739	gene28493	gene26941	gene30229	gene28831	gene26732	gene22515
gene24922	gene29952	gene27746	gene28501	gene26945	gene3024	gene2886	gene26740	gene22516
gene24923	gene29960	gene27750	gene28536	gene26956	gene3027	gene28864	gene26742	gene22519
gene2493	gene30	gene27757	gene28538	gene26965	gene30294	gene28872	gene2676	gene22520
gene24944	gene3000	gene2777	gene28547	gene26969	gene30301	gene28885	gene26762	gene22522
gene24945	gene30009	gene27793	gene28551	gene26979	gene30304	gene28889	gene26763	gene22523
gene24948	gene30016	gene27795	gene28565	gene26983	gene30328	gene2889	gene2678	gene22528
gene24959	gene30029	gene27799	gene28567	gene26986	gene30336	gene28892	gene26790	gene22529
gene24971	gene3003	gene2780	gene28573	gene2700	gene30338	gene28895	gene26804	gene2253
gene2499	gene30032	gene27816	gene28574	gene27000	gene30355	gene28896	gene2681	gene22538
gene24995	gene30056	gene27818	gene28586	gene27003	gene30357	gene28901	gene26827	gene22539
gene25	gene30060	gene27845	gene28606	gene27012	gene30384	gene2891	gene26829	gene22542
gene25001	gene30068	gene27854	gene28632	gene27019	gene30387	gene28927	gene26838	gene22544
gene25014	gene3007	gene27887	gene28645	gene27026	gene30390	gene28928	gene26845	gene22550
gene25018	gene30080	gene27889	gene28688	gene27028	gene30394	gene28931	gene26848	gene22551
gene25028	gene30092	gene2790	gene28712	gene2703	gene30398	gene28933	gene2685	gene22552
gene2503	gene30108	gene27905	gene28735	gene27042	gene30410	gene28943	gene26851	gene2256
gene25031	gene30133	gene27919	gene28776	gene27043	gene30435	gene28963	gene26852	gene22584
gene25043	gene30135	gene27922	gene28790	gene27044	gene30447	gene28964	gene26854	gene22587
gene25048	gene30144	gene27937	gene2880	gene27105	gene30458	gene28984	gene26875	gene22600
gene25050	gene30165	gene27944	gene28820	gene27128	gene30464	gene28996	gene26891	gene2261
gene25054	gene30166	gene27950	gene2883	gene27143	gene3048	gene2900	gene26916	gene22618
gene25089	gene30182	gene27953	gene2884	gene27154	gene30517	gene29008	gene26930	gene22637
gene25091	gene30184	gene27955	gene28851	gene27157	gene30518	gene29009	gene26946	gene22640
gene25103	gene30213	gene2796	gene28855	gene27160	gene30519	gene29017	gene2695	gene22646
gene25106	gene30223	gene27968	gene28880	gene27172	gene30520	gene29020	gene26957	gene22648
gene2511	gene3028	gene27974	gene28897	gene27175	gene30525	gene29024	gene26959	gene22658
gene25128	gene3030	gene27984	gene28926	gene27204	gene30531	gene29042	gene26971	gene22666
gene2513	gene30325	gene27987	gene28932	gene27207	gene30536	gene29055	gene26976	gene22683
gene25137	gene30356	gene2799	gene28942	gene27213	gene30542	gene29060	gene26982	gene22686
gene2514	gene30362	gene28005	gene28947	gene27219	gene30543	gene29069	gene26988	gene22700
gene25154	gene304	gene28013	gene28950	gene27231	gene30556	gene29070	gene26991	gene22704
gene25155	gene30404	gene28028	gene28951	gene27236	gene30558	gene29072	gene26999	gene22710
gene25161	gene30428	gene28039	gene28971	gene27237	gene30570	gene29073	gene27001	gene22725
gene25166	gene30430	gene2805	gene28992	gene27239	gene30579	gene29081	gene27011	gene22728
gene25167	gene30437	gene28064	gene29010	gene27255	gene30587	gene29094	gene27015	gene22752
gene25180	gene30446	gene28065	gene29015	gene27258	gene30598	gene29141	gene27034	gene22754
gene25183	gene30449	gene28077	gene29019	gene27263	gene30611	gene29145	gene27036	gene2277
gene25186	gene30461	gene2808	gene29023	gene27283	gene30614	gene29148	gene27076	gene22771
gene25195	gene30463	gene28082	gene29033	gene27284	gene30620	gene29149	gene2709	gene22778
gene25198	gene3047	gene28086	gene2906	gene2734	gene30625	gene29162	gene27100	gene22781
gene25199	gene30479	gene28101	gene2907	gene27381	gene30651	gene29163	gene27109	gene22787
gene25226	gene30487	gene28120	gene29077	gene2739	gene30665	gene29166	gene2711	gene22788
gene25227	gene30488	gene28143	gene29084	gene27394	gene30674	gene29179	gene27124	gene22797
gene2523	gene30497	gene28157	gene29097	gene27398	gene30676	gene29197	gene27125	gene2280
gene25245	gene30502	gene28161	gene29098	gene27404	gene30683	gene29199	gene2713	gene22802
gene25247	gene30505	gene2818	gene29112	gene27405	gene3070	gene29212	gene27132	gene22803
gene25251	gene30522	gene28192	gene29118	gene27410	gene30711	gene29215	gene27144	gene22805
gene2526	gene30544	gene28234	gene29121	gene27412	gene30713	gene29222	gene2717	gene2281
gene25269	gene3057	gene28244	gene29138	gene27414	gene30726	gene29230	gene27176	gene22817
gene25288	gene30593	gene28246	gene29168	gene27415	gene3073	gene29245	gene27180	gene22818
gene2530	gene30623	gene28292	gene2917	gene27422	gene30730	gene29269	gene27235	gene2282
gene25302	gene30624	gene28295	gene29189	gene27448	gene30733	gene29270	gene27262	gene22823
gene25345	gene30627	gene28300	gene29201	gene27481	gene30735	gene29274	gene27273	gene22841
gene25351	gene30646	gene28318	gene29216	gene27485	gene30754	gene29311	gene27294	gene22844
gene25360	gene30672	gene28333	gene29233	gene27492	gene30757	gene29317	gene27320	gene22848
gene25363	gene30673	gene28341	gene29247	gene27502	gene30759	gene2933	gene27324	gene22852
gene25365	gene30684	gene2835	gene29255	gene27531	gene30771	gene29342	gene27334	gene22854
gene25381	gene30703	gene28354	gene29256	gene27532	gene30778	gene29362	gene27341	gene22858
gene25384	gene30707	gene28357	gene29268	gene27539	gene30806	gene29397	gene27350	gene22866
gene25393	gene30708	gene28359	gene29284	gene27542	gene30829	gene29398	gene27351	gene22867
gene25398	gene3071	gene2836	gene29290	gene27545	gene30836	gene29399	gene27354	gene22868
gene2541	gene30715	gene28368	gene29292	gene27555	gene30839	gene2940	gene27356	gene22869
gene25410	gene30717	gene2837	gene29326	gene2758	gene30844	gene29400	gene27374	gene22885
gene2542	gene30737	gene28375	gene29337	gene27581	gene30847	gene29401	gene27388	gene22889
gene25421	gene30746	gene28384	gene29344	gene27582	gene30851	gene29408	gene27396	gene22893
gene25426	gene30748	gene28428	gene29385	gene27592	gene30852	gene29409	gene2740	gene229
gene25429	gene30753	gene2844	gene29407	gene27595	gene30855	gene2941	gene27417	gene22901
gene25440	gene30782	gene28462	gene29419	gene27614	gene30863	gene29413	gene2742	gene22920
gene25442	gene30807	gene28480	gene29423	gene27628	gene30887	gene29415	gene27420	gene22921
gene25459	gene30831	gene28484	gene29425	gene27670	gene30909	gene2942	gene27425	gene22922
gene2546	gene30833	gene28492	gene29430	gene27680	gene30911	gene29445	gene2743	gene22924
gene25463	gene30835	gene28527	gene29433	gene27688	gene30925	gene29448	gene27432	gene22926
gene25466	gene30840	gene28539	gene29436	gene27691	gene3093	gene29462	gene27433	gene22930
gene2547	gene30850	gene28541	gene29506	gene27694	gene30976	gene29463	gene27443	gene22942
gene25487	gene30860	gene28549	gene29514	gene27696	gene30986	gene29464	gene27445	gene22950
gene25505	gene30873	gene28556	gene29516	gene2770	gene31004	gene2948	gene27453	gene22962
gene25506	gene30879	gene28570	gene29517	gene27724	gene31006	gene29485	gene27463	gene22963
gene25508	gene30882	gene28595	gene2952	gene27728	gene31007	gene29492	gene27466	gene22965
gene25516	gene30885	gene28597	gene29552	gene27745	gene31011	gene29509	gene2747	gene22973
gene25534	gene30900	gene28600	gene29555	gene27752	gene31022	gene29515	gene2748	gene22976
gene25546	gene30907	gene28633	gene29564	gene27772	gene31029	gene29519	gene27507	gene22985
gene25554	gene30910	gene28635	gene29566	gene27783	gene3104	gene2953	gene27523	gene22990
gene25555	gene30915	gene28636	gene29583	gene27809	gene31041	gene2954	gene27525	gene22994
gene25566	gene30918	gene2865	gene2959	gene27835	gene31051	gene29544	gene27536	gene22995
gene25577	gene30919	gene28662	gene29603	gene27836	gene31054	gene2957	gene27552	gene2301
gene25578	gene3092	gene28664	gene2961	gene27842	gene31086	gene29575	gene27559	gene23014
gene25583	gene30945	gene28665	gene29616	gene27856	gene31087	gene2958	gene27560	gene23016
gene25588	gene30954	gene28669	gene29617	gene27859	gene31119	gene29602	gene27565	gene23037
gene25600	gene30971	gene28675	gene29618	gene27866	gene31121	gene29606	gene27580	gene23039
gene25619	gene30975	gene2868	gene29632	gene27871	gene31153	gene29622	gene27583	gene2304
gene2563	gene30984	gene28686	gene29643	gene27882	gene31162	gene29627	gene27587	gene23042
gene25632	gene31001	gene28687	gene29644	gene27885	gene31163	gene29629	gene27601	gene23047
gene25637	gene31002	gene28691	gene29645	gene27894	gene31164	gene29647	gene27603	gene2305
gene25654	gene31013	gene28692	gene29646	gene27898	gene31165	gene29650	gene27605	gene2306
gene25658	gene31019	gene28703	gene29658	gene27899	gene31167	gene29663	gene27622	gene23060
gene25659	gene31047	gene28717	gene2966	gene27902	gene31186	gene29688	gene27626	gene23064
gene25665	gene31067	gene28733	gene29686	gene27918	gene31190	gene2969	gene2763	gene23065
gene25674	gene3108	gene28738	gene29693	gene27925	gene31198	gene29699	gene27634	gene23076
gene25701	gene31102	gene2875	gene29695	gene280	gene31209	gene29701	gene27644	gene23077
gene25702	gene31111	gene28760	gene2971	gene28011	gene31213	gene29704	gene27653	gene23079
gene25704	gene31115	gene28765	gene29713	gene28019	gene3122	gene29714	gene27657	gene2308
gene25705	gene31127	gene28795	gene29720	gene2803	gene31234	gene29717	gene27664	gene23083
gene25707	gene31135	gene28799	gene29757	gene28034	gene31235	gene2973	gene27671	gene23089
gene25718	gene31137	gene28833	gene29766	gene28041	gene3127	gene29742	gene27681	gene2309
gene25721	gene31138	gene28893	gene29779	gene28052	gene313	gene29752	gene2769	gene23095
gene25727	gene31141	gene28898	gene29782	gene28057	gene31305	gene29761	gene27695	gene23101
gene25736	gene31150	gene28903	gene29784	gene28058	gene31338	gene29762	gene27702	gene23106
gene25752	gene3118	gene28920	gene29813	gene28102	gene31340	gene29772	gene27744	gene23117
gene25760	gene31196	gene28941	gene29829	gene28104	gene31344	gene29774	gene27764	gene2312
gene25761	gene31201	gene28961	gene29831	gene28109	gene31345	gene29776	gene27770	gene23136
gene25784	gene3124	gene28962	gene29835	gene28110	gene31356	gene29777	gene27771	gene23146
gene25804	gene3130	gene28977	gene29860	gene28111	gene31360	gene29785	gene27785	gene23149
gene25807	gene31302	gene28995	gene29865	gene2812	gene31365	gene29792	gene27787	gene23154
gene25813	gene31308	gene29000	gene29905	gene28139	gene31366	gene29794	gene2779	gene23155
gene25826	gene31310	gene29006	gene29909	gene28166	gene31367	gene29799	gene27791	gene23159
gene25828	gene31313	gene29040	gene29927	gene28168	gene31374	gene29808	gene2781	gene23176
gene2583	gene31319	gene29056	gene29931	gene28171	gene31385	gene2981	gene27826	gene2319
gene25831	gene31327	gene29086	gene29945	gene28187	gene31393	gene29815	gene2784	gene23190
gene25832	gene31358	gene29104	gene2995	gene28210	gene31396	gene29816	gene27841	gene23244
gene25833	gene31372	gene29106	gene29954	gene28213	gene31400	gene29818	gene27847	gene23245
gene25837	gene31390	gene29116	gene29977	gene28237	gene31404	gene29856	gene27851	gene23250
gene25839	gene31427	gene2913	gene3001	gene28239	gene31434	gene2987	gene27862	gene23253
gene25843	gene3143	gene29151	gene3002	gene28241	gene31438	gene29872	gene27864	gene23256
gene2588	gene31451	gene29155	gene30049	gene28248	gene31439	gene29932	gene27868	gene23257
gene25890	gene31453	gene29158	gene30054	gene28249	gene3145	gene29956	gene27870	gene2326
gene25909	gene31459	gene29164	gene30059	gene28256	gene31455	gene29964	gene2788	gene23263
gene25911	gene3146	gene29165	gene30066	gene28276	gene31458	gene29984	gene27914	gene23264
gene25912	gene31461	gene29174	gene30069	gene28279	gene31463	gene29994	gene27923	gene23278
gene25920	gene31467	gene29175	gene30070	gene28283	gene31464	gene30003	gene27930	gene2328
gene25924	gene31500	gene2918	gene30074	gene28286	gene31508	gene30028	gene27941	gene23282
gene25927	gene31503	gene29183	gene30075	gene28304	gene31518	gene30045	gene27945	gene23297
gene25941	gene31511	gene29186	gene30079	gene28307	gene31527	gene30071	gene2795	gene23298
gene25954	gene31520	gene29206	gene30087	gene28309	gene31546	gene3008	gene27952	gene2331
gene25959	gene31525	gene29241	gene30090	gene28317	gene3155	gene3011	gene27954	gene23311
gene25967	gene31543	gene29252	gene30091	gene28328	gene31559	gene30120	gene27969	gene23317
gene25974	gene31548	gene29253	gene30093	gene28363	gene31566	gene30124	gene27989	gene2332
gene25981	gene31553	gene29275	gene30099	gene28370	gene31575	gene30130	gene27995	gene23342
gene25987	gene3156	gene29277	gene30103	gene28387	gene31594	gene30140	gene27997	gene23343
gene25990	gene31564	gene29288	gene30117	gene28392	gene31595	gene30142	gene2800	gene23346
gene26	gene31569	gene29321	gene30131	gene28429	gene31603	gene30143	gene2801	gene23365
gene26022	gene31573	gene29346	gene30146	gene2843	gene31615	gene30151	gene28016	gene23366
gene26032	gene31579	gene29353	gene30147	gene28432	gene31632	gene3023	gene28018	gene23371
gene26041	gene31590	gene29354	gene30150	gene28437	gene31633	gene30250	gene28023	gene23372
gene26048	gene31607	gene29363	gene30159	gene28438	gene31641	gene30252	gene28029	gene23385
gene26069	gene31626	gene29369	gene30160	gene28446	gene3166	gene30260	gene28037	gene23393
gene26073	gene31630	gene29380	gene30164	gene2846	gene31666	gene30262	gene28040	gene23400
gene26075	gene31634	gene29381	gene30171	gene28465	gene31696	gene30265	gene28042	gene23413
gene26077	gene31642	gene29382	gene30172	gene28476	gene31716	gene30283	gene28044	gene23416
gene26088	gene31654	gene29394	gene30173	gene28479	gene3173	gene30284	gene28045	gene23425
gene26146	gene31680	gene29395	gene30175	gene28485	gene31777	gene30290	gene28091	gene23450
gene26150	gene31682	gene294	gene30177	gene28496	gene31785	gene30321	gene28092	gene23468
gene26153	gene31687	gene29412	gene30181	gene28507	gene31798	gene30326	gene28096	gene23475
gene26159	gene31690	gene29414	gene30185	gene2851	gene31804	gene30335	gene28098	gene23482
gene26167	gene31699	gene29416	gene30187	gene28510	gene31806	gene30344	gene28100	gene2349
gene26170	gene31708	gene29420	gene30191	gene28514	gene31858	gene30345	gene28140	gene235
gene26180	gene31734	gene29424	gene30192	gene28517	gene3186	gene30347	gene28164	gene23502
gene26186	gene31739	gene29427	gene30195	gene28537	gene31869	gene30348	gene28175	gene23519
gene26189	gene31743	gene29438	gene30197	gene28585	gene31872	gene30359	gene28232	gene23528
gene26192	gene31757	gene29440	gene30201	gene28639	gene31873	gene30366	gene28247	gene23535
gene26195	gene31762	gene29443	gene30309	gene28671	gene3189	gene30368	gene28254	gene23537
gene26196	gene3178	gene29444	gene30310	gene28684	gene31901	gene30392	gene28278	gene23568
gene26197	gene31823	gene29456	gene30312	gene28702	gene3191	gene30438	gene28280	gene23578
gene26198	gene31825	gene2946	gene30318	gene28711	gene31916	gene30471	gene28281	gene23588
gene26202	gene31828	gene29471	gene30331	gene28713	gene31917	gene30477	gene28289	gene23596
gene26210	gene31882	gene29494	gene30333	gene28716	gene31918	gene3053	gene28305	gene236
gene26213	gene31966	gene29528	gene30334	gene28726	gene31940	gene30540	gene28323	gene23643
gene26214	gene31983	gene29547	gene30343	gene28728	gene31990	gene30582	gene28345	gene23652
gene2622	gene31991	gene29556	gene30349	gene28737	gene32	gene30606	gene28349	gene23654
gene26220	gene31996	gene29562	gene3035	gene28742	gene32002	gene30617	gene28379	gene23657
gene26221	gene31999	gene29568	gene30379	gene28757	gene32003	gene30639	gene28389	gene23667
gene26227	gene320	gene29588	gene30402	gene28764	gene3201	gene3064	gene28397	gene23669
gene26249	gene32006	gene29591	gene30412	gene28777	gene32023	gene30641	gene28398	gene2367
gene26252	gene32007	gene29595	gene30413	gene28779	gene32057	gene30647	gene28399	gene23677
gene26253	gene32021	gene29598	gene30415	gene28791	gene32077	gene30654	gene28401	gene23681
gene26254	gene32024	gene29604	gene30417	gene28858	gene32078	gene30656	gene28403	gene2369
gene26256	gene32054	gene29633	gene30419	gene28861	gene32084	gene30657	gene28420	gene23694
gene26277	gene32056	gene29653	gene30420	gene28873	gene3209	gene30670	gene28421	gene23695
gene26300	gene32062	gene29664	gene30421	gene28879	gene32102	gene30685	gene28440	gene23713
gene26314	gene32068	gene29668	gene30442	gene28910	gene32103	gene30690	gene28441	gene23715
gene26315	gene32070	gene29671	gene30445	gene28940	gene32105	gene30692	gene28443	gene23735
gene26316	gene32080	gene29679	gene30453	gene28956	gene3211	gene30694	gene2845	gene23736
gene2632	gene32113	gene29696	gene30465	gene2896	gene32130	gene30697	gene28460	gene23744
gene26323	gene32118	gene29698	gene30499	gene28966	gene32142	gene30702	gene28466	gene23752
gene26335	gene3212	gene29706	gene305	gene29	gene32175	gene30704	gene2850	gene23756
gene26344	gene32123	gene29718	gene30501	gene29021	gene32179	gene30709	gene28500	gene23763
gene26347	gene32129	gene29721	gene30507	gene29034	gene32184	gene30728	gene28504	gene23764
gene26358	gene3213	gene29725	gene30510	gene29041	gene32185	gene30731	gene28506	gene23766
gene26364	gene32144	gene29727	gene30526	gene29047	gene32200	gene30741	gene2853	gene23788
gene2637	gene32149	gene29771	gene30527	gene29075	gene32207	gene30777	gene28531	gene23796
gene26382	gene3215	gene29778	gene30529	gene29088	gene32230	gene3078	gene28535	gene23807
gene26400	gene32159	gene29789	gene30533	gene29107	gene32235	gene30785	gene28543	gene23813
gene26402	gene32160	gene2979	gene30534	gene29117	gene32254	gene30788	gene2855	gene23817
gene26403	gene32161	gene29791	gene30547	gene29129	gene32264	gene30794	gene28557	gene23839
gene26404	gene32177	gene298	gene30550	gene29160	gene32276	gene308	gene28568	gene23850
gene26419	gene32183	gene29805	gene30553	gene29173	gene32298	gene30801	gene28575	gene23878
gene2642	gene32192	gene29820	gene30560	gene29180	gene32304	gene30803	gene28577	gene23884
gene26429	gene32195	gene29828	gene30580	gene29181	gene32342	gene30811	gene28580	gene23891
gene26455	gene3221	gene29836	gene30581	gene29184	gene32353	gene30818	gene28602	gene23894
gene26467	gene32239	gene29841	gene30586	gene29187	gene32356	gene3082	gene28610	gene23912
gene26469	gene32242	gene29869	gene30588	gene29192	gene32357	gene30825	gene28615	gene23915
gene26470	gene32243	gene29882	gene30596	gene29205	gene32358	gene30827	gene28631	gene23919
gene26472	gene32258	gene29888	gene306	gene2921	gene3236	gene3085	gene28638	gene23920
gene26489	gene32259	gene29889	gene3062	gene29229	gene32366	gene3086	gene28641	gene23949
gene2649	gene32267	gene29892	gene30649	gene29231	gene32367	gene30867	gene28657	gene23959
gene26496	gene32279	gene29895	gene30671	gene29232	gene32389	gene30876	gene28672	gene23961
gene265	gene32300	gene29896	gene30675	gene29234	gene32458	gene30883	gene28680	gene23963
gene26504	gene32302	gene29910	gene30680	gene29238	gene32467	gene30895	gene28699	gene23966
gene26521	gene32303	gene29912	gene30686	gene29240	gene32468	gene30905	gene287	gene23978
gene26540	gene32305	gene29921	gene307	gene29279	gene32471	gene30906	gene28700	gene23979
gene26545	gene32306	gene29922	gene30721	gene29281	gene32474	gene30924	gene28707	gene23992
gene2655	gene32316	gene29923	gene30740	gene29289	gene32515	gene30928	gene28708	gene23993
gene26555	gene3232	gene29937	gene30747	gene2930	gene32524	gene30929	gene28710	gene24
gene26559	gene32329	gene29958	gene30768	gene29303	gene32534	gene30933	gene28719	gene24026
gene2656	gene3233	gene29959	gene30784	gene29310	gene32547	gene30936	gene28730	gene24028
gene26560	gene32335	gene29972	gene30786	gene29333	gene32576	gene30961	gene28750	gene2403
gene26569	gene32337	gene29979	gene30808	gene29349	gene32607	gene30963	gene28756	gene2404
gene26574	gene32340	gene3	gene3081	gene29350	gene32608	gene30987	gene2878	gene24043
gene26584	gene32345	gene30020	gene30820	gene29351	gene32617	gene3100	gene28792	gene24073
gene26586	gene32348	gene30037	gene30830	gene29352	gene32626	gene31015	gene28793	gene24088
gene26587	gene32355	gene30039	gene30838	gene29365	gene32648	gene31017	gene28818	gene2410
gene26588	gene3237	gene30044	gene30841	gene29367	gene32649	gene31033	gene28830	gene24100
gene26595	gene32388	gene30051	gene30846	gene29371	gene32660	gene31035	gene28837	gene24102
gene26601	gene32399	gene30083	gene30849	gene29372	gene32663	gene31050	gene28838	gene24113
gene26603	gene32418	gene30084	gene30859	gene29373	gene32695	gene31058	gene28846	gene24123
gene26610	gene32422	gene30088	gene30861	gene29384	gene32698	gene3107	gene28867	gene24129
gene26621	gene3244	gene30104	gene30865	gene29386	gene32704	gene31074	gene28871	gene24130
gene26629	gene32442	gene30118	gene30868	gene29388	gene32713	gene31099	gene28877	gene24134
gene26631	gene32449	gene3013	gene30871	gene29389	gene32728	gene31104	gene28922	gene24141
gene26633	gene32450	gene30132	gene30878	gene29391	gene32767	gene31105	gene28944	gene24143
gene26634	gene32452	gene30154	gene30938	gene29410	gene32798	gene31114	gene28955	gene2415
gene26635	gene32489	gene30163	gene30956	gene29428	gene32813	gene31129	gene28967	gene24154
gene26637	gene3252	gene30167	gene30979	gene2945	gene32836	gene3113	gene28973	gene24167
gene26644	gene32530	gene30168	gene30993	gene29457	gene32859	gene31130	gene28989	gene24178
gene26650	gene32556	gene30170	gene30994	gene29499	gene32863	gene31133	gene28993	gene2418
gene26656	gene32567	gene30183	gene31	gene29507	gene32878	gene3114	gene29001	gene24191
gene26657	gene32582	gene30189	gene31003	gene29529	gene32890	gene31142	gene29012	gene24198
gene26679	gene32586	gene30204	gene31012	gene29535	gene32897	gene31195	gene2902	gene24207
gene2668	gene32588	gene30222	gene31018	gene29543	gene32937	gene31197	gene29028	gene24208
gene26697	gene32594	gene30227	gene3102	gene29545	gene3294	gene312	gene29029	gene24213
gene2671	gene32620	gene30233	gene3103	gene29561	gene32946	gene31223	gene2905	gene24224
gene26712	gene32640	gene30235	gene31045	gene29573	gene32962	gene3123	gene29053	gene24226
gene26713	gene32650	gene30239	gene31048	gene29576	gene32999	gene31241	gene29058	gene24228
gene26716	gene32651	gene30253	gene31062	gene29589	gene33001	gene31259	gene29061	gene24233
gene26727	gene32654	gene30254	gene31065	gene29592	gene3301	gene31269	gene29078	gene24234
gene26737	gene32672	gene30255	gene31079	gene29593	gene33048	gene31276	gene29082	gene24238
gene26759	gene32676	gene30261	gene31080	gene296	gene33084	gene31287	gene29089	gene24266
gene26768	gene3268	gene30264	gene31085	gene29611	gene33111	gene31292	gene29093	gene24274
gene26772	gene32697	gene30269	gene311	gene29619	gene33122	gene31306	gene29103	gene24275
gene26785	gene327	gene30280	gene31101	gene29630	gene33126	gene31307	gene29123	gene2429
gene26788	gene3270	gene30300	gene31131	gene29634	gene33139	gene31332	gene29126	gene24293
gene26794	gene32708	gene30302	gene31139	gene29635	gene3314	gene31337	gene29127	gene243
gene26813	gene32714	gene30311	gene31145	gene29636	gene33148	gene31339	gene29140	gene24303
gene26819	gene3272	gene30313	gene31148	gene2964	gene3316	gene3134	gene29153	gene24320
gene26823	gene32742	gene30320	gene31169	gene29657	gene33167	gene31359	gene292	gene24346
gene2683	gene32795	gene30360	gene31172	gene29659	gene33170	gene31376	gene29223	gene2435
gene26832	gene32801	gene30361	gene31185	gene29660	gene33173	gene31379	gene2924	gene24367
[truncated: 3,112 more rows]
